# Supplementary material for: An Analysis of the Anti-Neuropathic Effects of Qi She Pill Based on Network Pharmacology
Source: Evid Based Complement Alternat Med. 2020 May 4;2020:7193832. doi: 10.1155/2020/7193832 (PMC7222608; doi:10.1155/2020/7193832)
Supplement: Supplementary Materials — Supplementary Table 1: list of the genes, proteins, compounds, and herbs of QSP. Supplementary Table 2: list of a total of 70 QSP targets related to the occurrence and development of NP. Supplementary Table 3: list of the 53 GO entries. [file 7193832.f1.zip]

Archive with 3 entries (3 files):
- supplementaty Table 2.xlsx
- supplementaty Table 3.xlsx
- supplementaty Table 1.xlsx
