# Supplementary material for: An Analysis of the Anti-Neuropathic Effects of Qi She Pill Based on Network Pharmacology
Source: Evid Based Complement Alternat Med. 2020 May 4;2020:7193832. doi: 10.1155/2020/7193832 (PMC7222608; doi:10.1155/2020/7193832)
Supplement: Supplementary Materials — Supplementary Table 1: list of the genes, proteins, compounds, and herbs of QSP. Supplementary Table 2: list of a total of 70 QSP targets related to the occurrence and development of NP. Supplementary Table 3: list of the 53 GO entries. [file 7193832.f1.zip › supplementaty Table 2.xlsx]

## Sheet: Sheet1
Number	Target name	Gene
1	Multidrug resistance protein 1	ABCB1
2	Adenosine receptor A1	ADORA1
3	Adenosine receptor A2a	ADORA2A
4	Alpha-1A adrenergic receptor	ADRA1A
5	Alpha-1B adrenergic receptor	ADRA1B
6	Alpha-1D adrenergic receptor	ADRA1D
7	Alpha-2A adrenergic receptor	ADRA2A
8	Alpha-2B adrenergic receptor	ADRA2B
9	Alpha-2C adrenergic receptor	ADRA2C
10	Beta-1 adrenergic receptor	ADRB1
11	Beta-2 adrenergic receptor	ADRB2
12	Amiloride sensitive cation channel 1	ASIC2
13	Voltage-dependent P/Q-type calcium channel subunit alpha-1A	CACNA1A
14	Voltage-dependent N-type calcium channel subunit alpha-1B	CACNA1B
15	Calcitonin gene-related peptide 1	CALCA
16	C-C chemokine receptor type 2	CCR2
17	Muscarinic acetylcholine receptor M1	CHRM1
18	Muscarinic acetylcholine receptor M2	CHRM2
19	Muscarinic acetylcholine receptor M3	CHRM3
20	Muscarinic acetylcholine receptor M4	CHRM4
21	Muscarinic acetylcholine receptor M5	CHRM5
22	Neuronal acetylcholine receptor subunit alpha-10	CHRNA10
23	Cannabinoid receptor 1	CNR1
24	Cannabinoid receptor 2	CNR2
25	Cathepsin S	CTSS
26	Dopamine D1 receptor	DRD1
27	D(2) dopamine receptor	DRD2
28	D(1B) dopamine receptor	DRD5
29	Estrogen receptor	ESR1
30	Fatty-acid amide hydrolase	FAAH
31	Glutamate carboxypeptidase II	FOLH1
32	Gamma-aminobutyric-acid receptor alpha-2 subunit	GABRA2
33	Gamma-aminobutyric acid receptor subunit delta	GABRD
34	Gamma-aminobutyric acid receptor subunit gamma-3	GABRG3
35	glutamate ionotropic receptor NMDA type subunit 2B	GRIN2B
36	Metabotropicglutamate receptor 1	GRM1
37	major histocompatibility complex, class I, B	HLA-B
38	Histamine H1 receptor	HRH1
39	Histamine H2 receptor	HRH2
40	Histamine H4 receptor	HRH4
41	5-hydroxytryptamine receptor 1A	HTR1A
42	5-hydroxytryptamine 2A receptor	HTR2A
43	5-hydroxytryptamine receptor 2B	HTR2B
44	5-hydroxytryptamine 2C receptor	HTR2C
45	5-hydroxytryptamine 4 receptor	HTR4
46	5-hydroxytryptamine receptor 6	HTR6
47	5-hydroxytryptamine receptor 7	HTR7
48	Interleukin-10 receptor	IL10RB
49	Potassium voltage-gated channel subfamily D member 2	KCND2
50	Potassium voltage-gated channel subfamily D member 3	KCND3
51	Potassium voltage-gated channel subfamily H member 1	KCNH1
52	Potassium voltage-gated channel subfamily H member 2	KCNH2
53	Amine oxidase [flavin-containing] A	MAOA
54	Amine oxidase [flavin-containing] B	MAOB
55	Atrial natriuretic peptide receptor A	NPR1
56	Delta-type opioid receptor	OPRD1
57	opioid receptor kappa 1	OPRK1
58	opioid receptor mu 1	OPRM1
59	Alpha-1-acid glycoprotein 2	ORM2
60	Prostaglandin G/H synthase 1	PTGS1
61	Prostaglandin G/H synthase 2	PTGS2
62	sodium voltage-gated channel alpha subunit 10	SCN10A
63	sodium voltage-gated channel alpha subunit 1	SCN1A
64	Sodium-dependent noradrenaline transporter	SLC6A2
65	Sodium-dependent dopamine transporter	SLC6A3
66	Sodium-dependent serotonin transporter	SLC6A4
67	Sphingomyelin phosphodiesterase	SMPD1
68	Tumor necrosis factor	TNF
69	transient receptor potential cation channel subfamily M member 8	TRPM8
70	transient receptor potential cation channel subfamily V member 1	TRPV1
