# Supplementary material for: An Analysis of the Anti-Neuropathic Effects of Qi She Pill Based on Network Pharmacology
Source: Evid Based Complement Alternat Med. 2020 May 4;2020:7193832. doi: 10.1155/2020/7193832 (PMC7222608; doi:10.1155/2020/7193832)
Supplement: Supplementary Materials — Supplementary Table 1: list of the genes, proteins, compounds, and herbs of QSP. Supplementary Table 2: list of a total of 70 QSP targets related to the occurrence and development of NP. Supplementary Table 3: list of the 53 GO entries. [file 7193832.f1.zip › supplementaty Table 3.xlsx]

## Sheet: Sheet1
Category	Name	Term	Count	%	PValue	Genes	List Total	Pop Hits	Pop Total	Fold Enrichment	Bonferroni	Benjamini	FDR
GOTERM_BP_DIRECT	GO:0071880	adenylate cyclase-activating adrenergic receptor signaling pathway	9	0.120951	1.48009e-16	ADRB2, ADRB1, DRD2, ADRA2A, ADRA1B, ADRA1A, ADRA2C, ADRA2B, ADRA1D	48	19	16792	165.711	8.03801e-14	8.03801e-14	1.66533e-13
GOTERM_BP_DIRECT	GO:0007200	phospholipase C-activating G-protein coupled receptor signaling pathway	10	0.134391	1.53814e-13	OPRM1, HRH1, OPRK1, ADRA1B, ESR1, ADRA1A, HTR2C, ADRA1D, OPRD1, HTR2A	48	66	16792	53.0051	1.11327e-10	5.56633e-11	2.32936e-10
GOTERM_BP_DIRECT	GO:0007268	chemical synaptic transmission	13	0.174708	1.8533e-12	OPRM1, GABRD, HTR1A, GRIN2B, SLC6A2, HTR7, OPRK1, DRD5, SLC6A4, HTR2C, OPRD1, HTR2A, CACNA1B	48	240	16792	18.9493	1.34179e-09	4.47262e-10	2.8075e-09
GOTERM_BP_DIRECT	GO:0045907	positive regulation of vasoconstriction	8	0.107512	2.69323e-12	HRH1, PTGS2, HRH2, ADRA1B, ADRA1A, ADRA2C, ADRA1D, HTR2A	48	32	16792	87.4583	1.94986e-09	4.87465e-10	4.0798e-09
GOTERM_BP_DIRECT	GO:0042493	response to drug	12	0.161269	5.57706e-10	DRD1, PTGS2, ADORA2A, DRD2, SLC6A2, SLC6A3, SLC6A4, MAOB, ADRA1A, ABCB1, HTR2C, HTR2A	48	304	16792	13.8092	4.03779e-07	8.07558e-08	8.44849e-07
GOTERM_BP_DIRECT	GO:0007197	adenylate cyclase-inhibiting G-protein coupled acetylcholine receptor signaling pathway	5	0.0671953	1.87354e-09	CHRM5, CHRM4, CHRM3, CHRM2, CHRM1	48	7	16792	249.881	1.35644e-06	2.26073e-07	2.83816e-06
GOTERM_BP_DIRECT	GO:0007207	phospholipase C-activating G-protein coupled acetylcholine receptor signaling pathway	5	0.0671953	3.73939e-09	CHRM5, CHRM4, CHRM3, CHRM2, CHRM1	48	8	16792	218.646	2.70732e-06	3.8676e-07	5.66468e-06
GOTERM_BP_DIRECT	GO:0007267	cell-cell signaling	10	0.134391	2.96979e-08	CALCA, ADRB2, ADRB1, ADORA2A, ADRA1B, ADRA1A, ADRA2C, ADRA2B, ADORA1, ADRA1D	48	254	16792	13.773	2.15011e-05	2.68766e-06	4.49884e-05
GOTERM_BP_DIRECT	GO:0007271	synaptic transmission, cholinergic	6	0.0806343	5.62494e-08	CHRM5, CHRM4, CHRM3, ADORA2A, CHRM2, CHRM1	48	37	16792	56.7297	4.07238e-05	4.52494e-06	8.52103e-05
GOTERM_BP_DIRECT	GO:0007213	G-protein coupled acetylcholine receptor signaling pathway	5	0.0671953	7.1879e-08	CHRM5, CHRM4, CHRM3, CHRM2, CHRM1	48	15	16792	116.611	5.2039e-05	5.20402e-06	0.000108887
GOTERM_BP_DIRECT	GO:0001994	norepinephrine-epinephrine vasoconstriction involved in regulation of systemic arterial blood pressure	4	0.0537562	8.20435e-08	DRD5, ADRA1B, ADRA1A, ADRA1D	48	4	16792	349.833	5.93977e-05	5.39994e-06	0.000124285
GOTERM_BP_DIRECT	GO:0006940	regulation of smooth muscle contraction	5	0.0671953	9.56423e-08	ADRB2, CHRM2, ADRA2A, ADRA2C, ADRA2B	48	16	16792	109.323	6.92426e-05	5.7704e-06	0.000144885
GOTERM_BP_DIRECT	GO:0007626	locomotory behavior	7	0.0940734	1.19134e-07	OPRM1, ADORA2A, DRD2, OPRK1, SLC6A3, HTR2C, CACNA1B	48	84	16792	29.1528	8.62496e-05	6.63485e-06	0.000180473
GOTERM_BP_DIRECT	GO:0007187	G-protein coupled receptor signaling pathway, coupled to cyclic nucleotide second messenger	6	0.0806343	1.73596e-07	OPRM1, DRD1, HRH2, CHRM2, HTR7, OPRD1	48	46	16792	45.6304	0.000125675	8.97733e-06	0.000262974
GOTERM_BP_DIRECT	GO:0001659	temperature homeostasis	5	0.0671953	2.02438e-07	DRD1, ADRB1, DRD2, ADORA1, HTR2A	48	19	16792	92.0614	0.000146554	9.77094e-06	0.000306665
GOTERM_BP_DIRECT	GO:0019229	regulation of vasoconstriction	5	0.0671953	2.52529e-07	HRH1, ADRA2A, ADRA1A, ADRA2C, ADRA2B	48	20	16792	87.4583	0.000182814	1.14269e-05	0.000382547
GOTERM_BP_DIRECT	GO:0045987	positive regulation of smooth muscle contraction	5	0.0671953	3.11309e-07	CHRM3, PTGS2, ADRA1B, ADRA1A, ADRA1D	48	21	16792	83.2937	0.000225362	1.3258e-05	0.00047159
GOTERM_BP_DIRECT	GO:0051930	regulation of sensory perception of pain	5	0.0671953	7.69692e-07	OPRM1, OPRK1, ADRA2C, ADORA1, OPRD1	48	26	16792	67.2756	0.000557102	3.09583e-05	0.00116597
GOTERM_BP_DIRECT	GO:0007613	memory	6	0.0806343	7.92601e-07	DRD1, HRH1, PTGS2, HRH2, SLC6A4, HTR2A	48	62	16792	33.8548	0.000573679	3.02018e-05	0.00120068
GOTERM_BP_DIRECT	GO:0086010	membrane depolarization during action potential	5	0.0671953	1.04983e-06	SCN1A, KCNH2, CACNA1A, SCN10A, CACNA1B	48	28	16792	62.4702	0.00075979	3.80032e-05	0.00159034
GOTERM_BP_DIRECT	GO:0007204	positive regulation of cytosolic calcium ion concentration	7	0.0940734	1.89433e-06	OPRM1, CALCA, ADRA1B, ESR1, ADRA1A, ADRA1D, CACNA1A	48	134	16792	18.2749	0.00137056	6.53073e-05	0.00286962
GOTERM_BP_DIRECT	GO:0007188	adenylate cyclase-modulating G-protein coupled receptor signaling pathway	5	0.0671953	3.3245e-06	ADRB2, ADORA2A, CHRM2, ADRA1B, ADRA1D	48	37	16792	47.2748	0.00240405	0.000109401	0.00503606
GOTERM_BP_DIRECT	GO:0007190	activation of adenylate cyclase activity	5	0.0671953	4.5721e-06	CALCA, DRD1, ADRB2, ADRB1, DRD5	48	40	16792	43.7292	0.00330474	0.000143912	0.0069259
GOTERM_BP_DIRECT	GO:0001963	synaptic transmission, dopaminergic	4	0.0537562	5.76319e-06	DRD1, ADORA2A, DRD2, DRD5	48	13	16792	107.641	0.00416387	0.000173842	0.00873011
GOTERM_BP_DIRECT	GO:0060134	prepulse inhibition	4	0.0537562	5.76319e-06	DRD1, ADORA2A, DRD2, SLC6A3	48	13	16792	107.641	0.00416387	0.000173842	0.00873011
GOTERM_BP_DIRECT	GO:0007600	sensory perception	4	0.0537562	5.76319e-06	OPRM1, ADORA2A, OPRK1, SCN10A	48	13	16792	107.641	0.00416387	0.000173842	0.00873011
GOTERM_BP_DIRECT	GO:0045429	positive regulation of nitric oxide biosynthetic process	5	0.0671953	6.13619e-06	OPRM1, TNF, PTGS2, TRPV1, ESR1	48	43	16792	40.6783	0.00443276	0.000177689	0.00929511
GOTERM_BP_DIRECT	GO:0048148	behavioral response to cocaine	4	0.0537562	7.32056e-06	DRD1, DRD2, OPRK1, HTR2A	48	14	16792	99.9524	0.00528609	0.00020383	0.0110891
GOTERM_BP_DIRECT	GO:0050965	detection of temperature stimulus involved in sensory perception of pain	4	0.0537562	7.32056e-06	CALCA, TRPV1, ADORA1, HTR2A	48	14	16792	99.9524	0.00528609	0.00020383	0.0110891
GOTERM_BP_DIRECT	GO:0007193	adenylate cyclase-inhibiting G-protein coupled receptor signaling pathway	5	0.0671953	8.79631e-06	OPRK1, ADORA1, HTR2C, OPRD1, HTR2A	48	47	16792	37.2163	0.00634832	0.000235845	0.0133244
GOTERM_BP_DIRECT	GO:0007189	adenylate cyclase-activating G-protein coupled receptor signaling pathway	5	0.0671953	1.1288e-05	CALCA, DRD1, ADRB2, ADORA2A, DRD5	48	50	16792	34.9833	0.00813925	0.000291834	0.0170984
GOTERM_BP_DIRECT	GO:0019233	sensory perception of pain	5	0.0671953	1.32152e-05	OPRM1, PTGS2, OPRK1, SCN10A, OPRD1	48	52	16792	33.6378	0.00952221	0.000329871	0.0200173
GOTERM_BP_DIRECT	GO:0006939	smooth muscle contraction	4	0.0537562	1.62824e-05	CHRM3, HTR7, ADRA1A, HTR2A	48	18	16792	77.7407	0.0117194	0.000392875	0.0246628
GOTERM_BP_DIRECT	GO:0019226	transmission of nerve impulse	4	0.0537562	2.26583e-05	DRD1, CHRM5, DRD5, CACNA1A	48	20	16792	69.9667	0.016271	0.000529047	0.0343188
GOTERM_BP_DIRECT	GO:0007186	G-protein coupled receptor signaling pathway	12	0.161269	2.87195e-05	HRH1, HTR1A, CHRM3, CHRM2, CHRM1, ADRA2A, ADRA1B, ADRA1A, ADRA2C, ADRA2B, ADRA1D, OPRD1	48	899	16792	4.66963	0.0205785	0.000649577	0.0434974
GOTERM_MF_DIRECT	GO:0051379	epinephrine binding	5	0.0671953	7.87774e-10	ADRB2, ADRB1, ADRA2A, ADRA2C, ADRA2B	48	6	16881	293.073	1.18954e-07	1.18954e-07	9.41814e-07
GOTERM_MF_DIRECT	GO:0016907	G-protein coupled acetylcholine receptor activity	5	0.0671953	1.83439e-09	CHRM5, CHRM4, CHRM3, CHRM2, CHRM1	48	7	16881	251.205	2.76993e-07	1.38497e-07	2.19309e-06
GOTERM_MF_DIRECT	GO:0008144	drug binding	7	0.0940734	6.31727e-08	CHRM3, DRD2, CHRM2, SLC6A3, CHRM1, HTR2C, HTR2A	48	76	16881	32.3923	9.53904e-06	3.17969e-06	7.55254e-05
GOTERM_MF_DIRECT	GO:0035240	dopamine binding	4	0.0537562	2.39433e-06	DRD1, DRD2, SLC6A3, DRD5	48	10	16881	140.675	0.000361479	9.03819e-05	0.00286248
GOTERM_MF_DIRECT	GO:0005216	ion channel activity	5	0.0671953	6.01033e-06	SCN1A, TRPM8, TRPV1, KCNH2, CACNA1A	48	43	16881	40.8939	0.000907151	0.000181496	0.00718534
GOTERM_MF_DIRECT	GO:0004938	alpha2-adrenergic receptor activity	3	0.0403172	2.27213e-05	ADRA2A, ADRA2C, ADRA2B	48	3	16881	351.688	0.00342508	0.000571663	0.0271608
GOTERM_MF_DIRECT	GO:0004937	alpha1-adrenergic receptor activity	3	0.0403172	2.27213e-05	ADRA1B, ADRA1A, ADRA1D	48	3	16881	351.688	0.00342508	0.000571663	0.0271608
GOTERM_CC_DIRECT	GO:0005887	integral component of plasma membrane	34	0.456928	1.88795e-26	OPRM1, DRD1, TNF, TRPV1, DRD2, ADORA2A, SLC6A2, OPRK1, DRD5, SLC6A3, SLC6A4, ADORA1, HRH1, HTR1A, GRIN2B, HRH2, ADRA2A, ADRA2C, ADRA2B, GABRD, ADRB2, CHRM5, ADRB1, CHRM4, CHRM3, CHRM2, HTR7, CHRM1, ADRA1B, ADRA1A, HTR2C, ADRA1D, OPRD1, HTR2A	48	1415	18224	9.12273	1.85019e-24	1.85019e-24	2.08752e-23
GOTERM_CC_DIRECT	GO:0005886	plasma membrane	43	0.577879	2.79675e-22	OPRM1, DRD1, SCN1A, TNF, TRPV1, DRD2, SLC6A2, ADORA2A, OPRK1, SLC6A3, DRD5, SLC6A4, ADORA1, HRH1, HTR1A, GRIN2B, HRH2, ADRA2A, ADRA2C, ADRA2B, GABRD, GABRA2, GABRG3, TRPM8, ESR1, ABCB1, ADRB2, CHRM5, ADRB1, CHRM4, CHRM3, CHRM2, HTR7, CHRM1, ADRA1B, ADRA1A, KCNH2, HTR2C, CACNA1A, ADRA1D, CACNA1B, OPRD1, HTR2A	48	4121	18224	3.96158	2.74081e-20	1.37041e-20	3.09239e-19
GOTERM_CC_DIRECT	GO:0045211	postsynaptic membrane	13	0.174708	1.55251e-13	GABRD, GABRA2, CHRM5, GABRG3, CHRM4, GRIN2B, CHRM3, ADORA2A, TRPV1, CHRM2, CHRM1, ADORA1, OPRD1	48	211	18224	23.3918	1.52105e-11	5.07017e-12	1.71618e-10
GOTERM_CC_DIRECT	GO:0030425	dendrite	14	0.188147	1.74013e-12	GABRA2, TRPV1, DRD2, ADORA2A, OPRK1, HTR1A, CHRM3, CHRM2, CHRM1, HTR7, HTR2C, CACNA1A, CACNA1B, HTR2A	48	335	18224	15.8667	1.70536e-10	4.2634e-11	1.92412e-09
GOTERM_CC_DIRECT	GO:0043679	axon terminus	7	0.0940734	2.39005e-09	CHRM3, DRD2, CHRM2, OPRK1, CHRM1, ADRA2C, OPRD1	48	48	18224	55.3681	2.34225e-07	4.68449e-08	2.6427e-06
GOTERM_CC_DIRECT	GO:0032279	asymmetric synapse	5	0.0671953	2.69715e-09	CHRM3, ADORA2A, CHRM2, CHRM1, ADORA1	48	8	18224	237.292	2.6432e-07	4.40534e-08	2.98226e-06
GOTERM_CC_DIRECT	GO:0043025	neuronal cell body	11	0.14783	6.06879e-09	CALCA, SCN1A, GABRA2, ADORA2A, TRPV1, CHRM2, SLC6A3, ADORA1, CACNA1A, HTR2A, CACNA1B	48	315	18224	13.2582	5.94742e-07	8.49631e-08	6.71033e-06
GOTERM_CC_DIRECT	GO:0045202	synapse	8	0.107512	3.81759e-07	GABRD, GABRA2, CHRM5, CHRM4, CHRM3, CHRM2, OPRK1, CHRM1	48	181	18224	16.7808	3.74117e-05	4.67654e-06	0.000422114
GOTERM_CC_DIRECT	GO:0030054	cell junction	10	0.134391	2.19649e-06	GABRD, GABRA2, CHRM5, GABRG3, CHRM4, GRIN2B, CHRM3, TRPV1, CHRM2, CHRM1	48	459	18224	8.2716	0.000215233	2.39171e-05	0.00242866
GOTERM_CC_DIRECT	GO:0043005	neuron projection	8	0.107512	2.32547e-06	OPRM1, GRIN2B, PTGS2, SLC6A2, OPRK1, SLC6A3, SLC6A4, OPRD1	48	237	18224	12.8158	0.000227871	2.27894e-05	0.00257127
GOTERM_CC_DIRECT	GO:0045121	membrane raft	7	0.0940734	1.41539e-05	OPRM1, TNF, TRPM8, SLC6A2, SLC6A3, SLC6A4, OPRD1	48	206	18224	12.9013	0.00138613	0.000126091	0.015649
