# Supplementary material for: An Analysis of the Anti-Neuropathic Effects of Qi She Pill Based on Network Pharmacology
Source: Evid Based Complement Alternat Med. 2020 May 4;2020:7193832. doi: 10.1155/2020/7193832 (PMC7222608; doi:10.1155/2020/7193832)
Supplement: Supplementary Materials — Supplementary Table 1: list of the genes, proteins, compounds, and herbs of QSP. Supplementary Table 2: list of a total of 70 QSP targets related to the occurrence and development of NP. Supplementary Table 3: list of the 53 GO entries. [file 7193832.f1.zip › supplementaty Table 1.xlsx]

## Sheet: Sheet1
Number	Molecule Name	Protein	Gene	Herb
MOL001	beta-sitosterol	Progesterone receptor	PGR	CS /STR
MOL001	beta-sitosterol	Nuclear receptor coactivator 2	NCOA2	CS /STR
MOL001	beta-sitosterol	Prostaglandin G/H synthase 1	PTGS1	CS /STR
MOL001	beta-sitosterol	Prostaglandin G/H synthase 2	PTGS2	CS /STR
MOL001	beta-sitosterol	Heat shock protein HSP 90	HSP90AA1	CS /STR
MOL001	beta-sitosterol	Phosphatidylinositol-4,5-bisphosphate 3-kinase catalytic subunit, gamma isoform	PIK3CG	CS /STR
MOL001	beta-sitosterol	Potassium voltage-gated channel subfamily H member 2	KCNH2	CS /STR
MOL001	beta-sitosterol	mRNA of PKA Catalytic Subunit C-alpha	PRKACA	CS /STR
MOL001	beta-sitosterol	Dopamine D1 receptor	DRD1	CS /STR
MOL001	beta-sitosterol	Muscarinic acetylcholine receptor M3	CHRM3	CS /STR
MOL001	beta-sitosterol	Muscarinic acetylcholine receptor M1	CHRM1	CS /STR
MOL001	beta-sitosterol	sodium voltage-gated channel alpha subunit 5	SCN5A	CS /STR
MOL001	beta-sitosterol	Gamma-aminobutyric-acid receptor alpha-2 subunit	GABRA2	CS /STR
MOL001	beta-sitosterol	Muscarinic acetylcholine receptor M4	CHRM4	CS /STR
MOL001	beta-sitosterol	phosphodiesterase 3A	PDE3A	CS /STR
MOL001	beta-sitosterol	5-hydroxytryptamine 2A receptor	HTR2A	CS /STR
MOL001	beta-sitosterol	Gamma-aminobutyric-acid receptor alpha-5 subunit	GABRA5	CS /STR
MOL001	beta-sitosterol	Alpha-1A adrenergic receptor	ADRA1A	CS /STR
MOL001	beta-sitosterol	Gamma-aminobutyric-acid receptor alpha-3 subunit	GABRA3	CS /STR
MOL001	beta-sitosterol	Muscarinic acetylcholine receptor M2	CHRM2	CS /STR
MOL001	beta-sitosterol	Alpha-1B adrenergic receptor	ADRA1B	CS /STR
MOL001	beta-sitosterol	Beta-2 adrenergic receptor	ADRB2	CS /STR
MOL001	beta-sitosterol	Neuronal acetylcholine receptor subunit alpha-2	CHRNA2	CS /STR
MOL001	beta-sitosterol	Sodium-dependent serotonin transporter	SLC6A4	CS /STR
MOL001	beta-sitosterol	opioid receptor mu 1	OPRM1	CS /STR
MOL001	beta-sitosterol	Gamma-aminobutyric acid receptor subunit alpha-1	GABRA1	CS /STR
MOL001	beta-sitosterol	Neuronal acetylcholine receptor protein, alpha-7 chain	CHRNA7	CS /STR
MOL001	beta-sitosterol	Apoptosis regulator Bcl-2	BCL2	CS /STR
MOL001	beta-sitosterol	Apoptosis regulator BAX	BAX	CS /STR
MOL001	beta-sitosterol	Caspase-9	CASP9	CS /STR
MOL001	beta-sitosterol	Transcription factor AP-1	JUN	CS /STR
MOL001	beta-sitosterol	Caspase-3	CASP3	CS /STR
MOL001	beta-sitosterol	Caspase-8	CASP8	CS /STR
MOL001	beta-sitosterol	Protein kinase C alpha type	PRKCA	CS /STR
MOL001	beta-sitosterol	Transforming growth factor beta-1	TGFB1	CS /STR
MOL001	beta-sitosterol	Serum paraoxonase/arylesterase 1	PON1	CS /STR
MOL001	beta-sitosterol	Microtubule-associated protein 2	MAP2	CS /STR
MOL002	16-epi-Isositsirikine	Prostaglandin G/H synthase 1	PTGS1	CS
MOL002	16-epi-Isositsirikine	Dopamine D1 receptor	DRD1	CS
MOL002	16-epi-Isositsirikine	Muscarinic acetylcholine receptor M3	CHRM3	CS
MOL002	16-epi-Isositsirikine	Thrombin	F2	CS
MOL002	16-epi-Isositsirikine	Potassium voltage-gated channel subfamily H member 2	KCNH2	CS
MOL002	16-epi-Isositsirikine	Muscarinic acetylcholine receptor M1	CHRM1	CS
MOL002	16-epi-Isositsirikine	Androgen receptor	AR	CS
MOL002	16-epi-Isositsirikine	sodium voltage-gated channel alpha subunit 5	SCN5A	CS
MOL002	16-epi-Isositsirikine	Peroxisome proliferator activated receptor gamma	PPARG	CS
MOL002	16-epi-Isositsirikine	Coagulation factor Xa	F10	CS
MOL002	16-epi-Isositsirikine	Muscarinic acetylcholine receptor M5	CHRM5	CS
MOL002	16-epi-Isositsirikine	Prostaglandin G/H synthase 2	PTGS2	CS
MOL002	16-epi-Isositsirikine	Alpha-2C adrenergic receptor	ADRA2C	CS
MOL002	16-epi-Isositsirikine	Muscarinic acetylcholine receptor M4	CHRM4	CS
MOL002	16-epi-Isositsirikine	Retinoic acid receptor RXR-alpha	RXRA	CS
MOL002	16-epi-Isositsirikine	Delta-type opioid receptor	OPRD1	CS
MOL002	16-epi-Isositsirikine	5-hydroxytryptamine 2A receptor	HTR2A	CS
MOL002	16-epi-Isositsirikine	5-hydroxytryptamine 2C receptor	HTR2C	CS
MOL002	16-epi-Isositsirikine	Alpha-2B adrenergic receptor	ADRA2B	CS
MOL002	16-epi-Isositsirikine	Alpha-1B adrenergic receptor	ADRA1B	CS
MOL002	16-epi-Isositsirikine	Beta-2 adrenergic receptor	ADRB2	CS
MOL002	16-epi-Isositsirikine	Alpha-1D adrenergic receptor	ADRA1D	CS
MOL002	16-epi-Isositsirikine	opioid receptor mu 1	OPRM1	CS
MOL002	16-epi-Isositsirikine	Dipeptidyl peptidase IV	DPP4	CS
MOL002	16-epi-Isositsirikine	Beta-secretase	BACE1	CS
MOL002	16-epi-Isositsirikine	Heat shock protein HSP 90	HSP90AA1	CS
MOL002	16-epi-Isositsirikine	Trypsin-1	PRSS1	CS
MOL002	16-epi-Isositsirikine	Calmodulin	CALM1	CS
MOL003	Magnograndiolide	Gamma-aminobutyric-acid receptor alpha-2 subunit	GABRA2	CS
MOL003	Magnograndiolide	Gamma-aminobutyric acid receptor subunit alpha-1	GABRA1	CS
MOL003	Magnograndiolide	glutamate ionotropic receptor NMDA type subunit 2B	GRIN2B	CS
MOL003	Magnograndiolide	Gamma-aminobutyric-acid receptor subunit alpha-6	GABRA6	CS
MOL004	Michelenolide	Gamma-aminobutyric acid receptor subunit alpha-1	GABRA1	CS
MOL005	Sinomenine	Prostaglandin G/H synthase 1	PTGS1	CS
MOL005	Sinomenine	Muscarinic acetylcholine receptor M3	CHRM3	CS
MOL005	Sinomenine	Muscarinic acetylcholine receptor M1	CHRM1	CS
MOL005	Sinomenine	sodium voltage-gated channel alpha subunit 5	SCN5A	CS
MOL005	Sinomenine	Muscarinic acetylcholine receptor M5	CHRM5	CS
MOL005	Sinomenine	Prostaglandin G/H synthase 2	PTGS2	CS
MOL005	Sinomenine	Muscarinic acetylcholine receptor M4	CHRM4	CS
MOL005	Sinomenine	Delta-type opioid receptor	OPRD1	CS
MOL005	Sinomenine	5-hydroxytryptamine 2A receptor	HTR2A	CS
MOL005	Sinomenine	Alpha-1A adrenergic receptor	ADRA1A	CS
MOL005	Sinomenine	Muscarinic acetylcholine receptor M2	CHRM2	CS
MOL005	Sinomenine	Alpha-1B adrenergic receptor	ADRA1B	CS
MOL005	Sinomenine	opioid receptor mu 1	OPRM1	CS
MOL005	Sinomenine	Gamma-aminobutyric acid receptor subunit alpha-1	GABRA1	CS
MOL005	Sinomenine	Neuronal acetylcholine receptor protein, alpha-7 chain	CHRNA7	CS
MOL006	Stepholidine	Prostaglandin G/H synthase 1	PTGS1	CS
MOL006	Stepholidine	Dopamine D1 receptor	DRD1	CS
MOL006	Stepholidine	Muscarinic acetylcholine receptor M3	CHRM3	CS
MOL006	Stepholidine	Potassium voltage-gated channel subfamily H member 2	KCNH2	CS
MOL006	Stepholidine	Muscarinic acetylcholine receptor M1	CHRM1	CS
MOL006	Stepholidine	D(1B) dopamine receptor	DRD5	CS
MOL006	Stepholidine	sodium voltage-gated channel alpha subunit 5	SCN5A	CS
MOL006	Stepholidine	Coagulation factor Xa	F10	CS
MOL006	Stepholidine	Muscarinic acetylcholine receptor M5	CHRM5	CS
MOL006	Stepholidine	Prostaglandin G/H synthase 2	PTGS2	CS
MOL006	Stepholidine	Carbonic anhydrase II	CA2	CS
MOL006	Stepholidine	Alpha-2C adrenergic receptor	ADRA2C	CS
MOL006	Stepholidine	D(4) dopamine receptor	DRD4	CS
MOL006	Stepholidine	Muscarinic acetylcholine receptor M4	CHRM4	CS
MOL006	Stepholidine	Retinoic acid receptor RXR-alpha	RXRA	CS
MOL006	Stepholidine	Delta-type opioid receptor	OPRD1	CS
MOL006	Stepholidine	5-hydroxytryptamine 2A receptor	HTR2A	CS
MOL006	Stepholidine	5-hydroxytryptamine 2C receptor	HTR2C	CS
MOL006	Stepholidine	Muscarinic acetylcholine receptor M2	CHRM2	CS
MOL006	Stepholidine	Alpha-2B adrenergic receptor	ADRA2B	CS
MOL006	Stepholidine	Alpha-1B adrenergic receptor	ADRA1B	CS
MOL006	Stepholidine	Sodium-dependent dopamine transporter	SLC6A3	CS
MOL006	Stepholidine	Beta-2 adrenergic receptor	ADRB2	CS
MOL006	Stepholidine	Alpha-1D adrenergic receptor	ADRA1D	CS
MOL006	Stepholidine	Sodium-dependent serotonin transporter	SLC6A4	CS
MOL006	Stepholidine	opioid receptor mu 1	OPRM1	CS
MOL006	Stepholidine	Heat shock protein HSP 90	HSP90AA1	CS
MOL006	Stepholidine	Calmodulin	CALM1	CS
MOL006	Stepholidine	mRNA of PKA Catalytic Subunit C-alpha	PRKACA	CS
MOL007	CLR	Progesterone receptor	PGR	BC
MOL007	CLR	Mineralocorticoid receptor	NR3C2	BC
MOL007	CLR	Nuclear receptor coactivator 2	NCOA2	BC
MOL008	methyl (4R)-4-[(3R,5S,7S,8R,9S,10S,12S,13R,14S,17R)-3,7,12-trihydroxy-10,13-dimethyl-2,3,4,5,6,7,8,9,11,12,14,15,16,17-tetradecahydro-1H-cyclopenta[a]phenanthren-17-yl]pentanoate	Mineralocorticoid receptor	NR3C2	BC
MOL008	methyl (4R)-4-[(3R,5S,7S,8R,9S,10S,12S,13R,14S,17R)-3,7,12-trihydroxy-10,13-dimethyl-2,3,4,5,6,7,8,9,11,12,14,15,16,17-tetradecahydro-1H-cyclopenta[a]phenanthren-17-yl]pentanoate	Nuclear receptor coactivator 2	NCOA2	BC
MOL009	Methyl desoxycholate	Progesterone receptor	PGR	BC
MOL009	Methyl desoxycholate	Nuclear receptor coactivator 2	NCOA2	BC
MOL009	Methyl desoxycholate	Nuclear receptor coactivator 1	NCOA1	BC
MOL010	Deoxycholic Acid	Progesterone receptor	PGR	BC
MOL010	Deoxycholic Acid	Mineralocorticoid receptor	NR3C2	BC
MOL010	Deoxycholic Acid	Nuclear receptor coactivator 2	NCOA2	BC
MOL010	Deoxycholic Acid	Nuclear receptor coactivator 1	NCOA1	BC
MOL011	ZINC01280365	Retinoic acid receptor RXR-alpha	RXRA	BC
MOL011	ZINC01280365	Progesterone receptor	PGR	BC
MOL011	ZINC01280365	Mineralocorticoid receptor	NR3C2	BC
MOL011	ZINC01280365	Nuclear receptor coactivator 2	NCOA2	BC
MOL011	ZINC01280365	Nuclear receptor coactivator 1	NCOA1	BC
MOL012	sitosterol	Progesterone receptor	PGR	CR
MOL012	sitosterol	Nuclear receptor coactivator 2	NCOA2	CR
MOL012	sitosterol	Mineralocorticoid receptor	NR3C2	CR
MOL013	FA	Cell division protein kinase 2	CDK2	CR/HMM
MOL013	FA	Thrombin	F2	CR/HMM
MOL013	FA	Glycogen synthase kinase-3 beta	GSK3B	CR/HMM
MOL014	Mandenol	Prostaglandin G/H synthase 1	PTGS1	CR
MOL014	Mandenol	Prostaglandin G/H synthase 2	PTGS2	CR
MOL014	Mandenol	Nuclear receptor coactivator 2	NCOA2	CR
MOL015	Myricanone	Nitric oxide synthase, inducible	NOS2	CR
MOL015	Myricanone	Prostaglandin G/H synthase 1	PTGS1	CR
MOL015	Myricanone	Thrombin	F2	CR
MOL015	Myricanone	Potassium voltage-gated channel subfamily H member 2	KCNH2	CR
MOL015	Myricanone	Estrogen receptor	ESR1	CR
MOL015	Myricanone	Androgen receptor	AR	CR
MOL015	Myricanone	sodium voltage-gated channel alpha subunit 5	SCN5A	CR
MOL015	Myricanone	Peroxisome proliferator activated receptor gamma	PPARG	CR
MOL015	Myricanone	Prostaglandin G/H synthase 2	PTGS2	CR
MOL015	Myricanone	Coagulation factor VII	F12	CR
MOL015	Myricanone	Vascular endothelial growth factor receptor 2	KDR	CR
MOL015	Myricanone	Retinoic acid receptor RXR-alpha	RXRA	CR
MOL015	Myricanone	phosphodiesterase 3A	PDE3A	CR
MOL015	Myricanone	Beta-2 adrenergic receptor	ADRB2	CR
MOL015	Myricanone	Estrogen receptor beta	ESR2	CR
MOL015	Myricanone	Dipeptidyl peptidase IV	DPP4	CR
MOL015	Myricanone	Mitogen-activated protein kinase 14	MAPK14	CR
MOL015	Myricanone	Glycogen synthase kinase-3 beta	GSK3B	CR
MOL015	Myricanone	Heat shock protein HSP 90	HSP90AA1	CR
MOL015	Myricanone	Cell division protein kinase 2	CDK2	CR
MOL015	Myricanone	Serine/threonine-protein kinase Chk1	CHEK1	CR
MOL015	Myricanone	Ig gamma-1 chain C region	IGHG1	CR
MOL015	Myricanone	Proto-oncogene serine/threonine-protein kinase Pim-1	PIM1	CR
MOL015	Myricanone	Cyclin-A2	CCNA2	CR
MOL015	Myricanone	Nuclear receptor coactivator 1	NCOA1	CR
MOL016	Perlolyrine	Thrombin	F2	CR
MOL016	Perlolyrine	Prostaglandin G/H synthase 2	PTGS2	CR
MOL016	Perlolyrine	Retinoic acid receptor RXR-alpha	RXRA	CR
MOL016	Perlolyrine	mRNA of PKA Catalytic Subunit C-alpha	PRKACA	CR
MOL017	wallichilide	Prostaglandin G/H synthase 2	PTGS2	CR
MOL017	wallichilide	Mineralocorticoid receptor	NR3C2	CR
MOL017	wallichilide	Glucocorticoid receptor	NR3C1	CR
MOL017	wallichilide	Nuclear receptor coactivator 2	NCOA2	CR
MOL001	beta-sitosterol	Progesterone receptor	PGR	CS /STR
MOL001	beta-sitosterol	Nuclear receptor coactivator 2	NCOA2	CS /STR
MOL001	beta-sitosterol	Prostaglandin G/H synthase 1	PTGS1	CS /STR
MOL001	beta-sitosterol	Prostaglandin G/H synthase 2	PTGS2	CS /STR
MOL001	beta-sitosterol	Heat shock protein HSP 90	HSP90AA1	CS /STR
MOL001	beta-sitosterol	Phosphatidylinositol-4,5-bisphosphate 3-kinase catalytic subunit, gamma isoform	PIK3CG	CS /STR
MOL001	beta-sitosterol	Potassium voltage-gated channel subfamily H member 2	KCNH2	CS /STR
MOL001	beta-sitosterol	mRNA of PKA Catalytic Subunit C-alpha	PRKACA	CS /STR
MOL001	beta-sitosterol	Dopamine D1 receptor	DRD1	CS /STR
MOL001	beta-sitosterol	Muscarinic acetylcholine receptor M3	CHRM3	CS /STR
MOL001	beta-sitosterol	Muscarinic acetylcholine receptor M1	CHRM1	CS /STR
MOL001	beta-sitosterol	sodium voltage-gated channel alpha subunit 5	SCN5A	CS /STR
MOL001	beta-sitosterol	Gamma-aminobutyric-acid receptor alpha-2 subunit	GABRA2	CS /STR
MOL001	beta-sitosterol	Muscarinic acetylcholine receptor M4	CHRM4	CS /STR
MOL001	beta-sitosterol	phosphodiesterase 3A	PDE3A	CS /STR
MOL001	beta-sitosterol	5-hydroxytryptamine 2A receptor	HTR2A	CS /STR
MOL001	beta-sitosterol	Gamma-aminobutyric-acid receptor alpha-5 subunit	GABRA5	CS /STR
MOL001	beta-sitosterol	Alpha-1A adrenergic receptor	ADRA1A	CS /STR
MOL001	beta-sitosterol	Gamma-aminobutyric-acid receptor alpha-3 subunit	GABRA3	CS /STR
MOL001	beta-sitosterol	Muscarinic acetylcholine receptor M2	CHRM2	CS /STR
MOL001	beta-sitosterol	Alpha-1B adrenergic receptor	ADRA1B	CS /STR
MOL001	beta-sitosterol	Beta-2 adrenergic receptor	ADRB2	CS /STR
MOL001	beta-sitosterol	Neuronal acetylcholine receptor subunit alpha-2	CHRNA2	CS /STR
MOL001	beta-sitosterol	Sodium-dependent serotonin transporter	SLC6A4	CS /STR
MOL001	beta-sitosterol	opioid receptor mu 1	OPRM1	CS /STR
MOL001	beta-sitosterol	Gamma-aminobutyric acid receptor subunit alpha-1	GABRA1	CS /STR
MOL001	beta-sitosterol	Neuronal acetylcholine receptor protein, alpha-7 chain	CHRNA7	CS /STR
MOL001	beta-sitosterol	Apoptosis regulator Bcl-2	BCL2	CS /STR
MOL001	beta-sitosterol	Apoptosis regulator BAX	BAX	CS /STR
MOL001	beta-sitosterol	Caspase-9	CASP9	CS /STR
MOL001	beta-sitosterol	Transcription factor AP-1	JUN	CS /STR
MOL001	beta-sitosterol	Caspase-3	CASP3	CS /STR
MOL001	beta-sitosterol	Caspase-8	CASP8	CS /STR
MOL001	beta-sitosterol	Protein kinase C alpha type	PRKCA	CS /STR
MOL001	beta-sitosterol	Transforming growth factor beta-1	TGFB1	CS /STR
MOL001	beta-sitosterol	Serum paraoxonase/arylesterase 1	PON1	CS /STR
MOL001	beta-sitosterol	Microtubule-associated protein 2	MAP2	CS /STR
MOL018	N-Methylflindersine	Nitric oxide synthase, inducible	NOS2	STR
MOL018	N-Methylflindersine	Prostaglandin G/H synthase 1	PTGS1	STR
MOL018	N-Methylflindersine	Dopamine D1 receptor	DRD1	STR
MOL018	N-Methylflindersine	Muscarinic acetylcholine receptor M3	CHRM3	STR
MOL018	N-Methylflindersine	Muscarinic acetylcholine receptor M1	CHRM1	STR
MOL018	N-Methylflindersine	sodium voltage-gated channel alpha subunit 5	SCN5A	STR
MOL018	N-Methylflindersine	Muscarinic acetylcholine receptor M5	CHRM5	STR
MOL018	N-Methylflindersine	Prostaglandin G/H synthase 2	PTGS2	STR
MOL018	N-Methylflindersine	Nitric-oxide synthase, endothelial	NOS3	STR
MOL018	N-Methylflindersine	Muscarinic acetylcholine receptor M4	CHRM4	STR
MOL018	N-Methylflindersine	Retinoic acid receptor RXR-alpha	RXRA	STR
MOL018	N-Methylflindersine	phosphodiesterase 3A	PDE3A	STR
MOL018	N-Methylflindersine	Sodium-dependent noradrenaline transporter	SLC6A2	STR
MOL018	N-Methylflindersine	Muscarinic acetylcholine receptor M2	CHRM2	STR
MOL018	N-Methylflindersine	Alpha-1B adrenergic receptor	ADRA1B	STR
MOL018	N-Methylflindersine	Sodium-dependent dopamine transporter	SLC6A3	STR
MOL018	N-Methylflindersine	Beta-2 adrenergic receptor	ADRB2	STR
MOL018	N-Methylflindersine	Sodium-dependent serotonin transporter	SLC6A4	STR
MOL018	N-Methylflindersine	Gamma-aminobutyric acid receptor subunit alpha-1	GABRA1	STR
MOL018	N-Methylflindersine	Heat shock protein HSP 90	HSP90AA1	STR
MOL018	N-Methylflindersine	Neuronal acetylcholine receptor protein, alpha-7 chain	CHRNA7	STR
MOL018	N-Methylflindersine	Alpha-1A adrenergic receptor	ADRA1A	STR
MOL019	Hesperetin	Prostaglandin G/H synthase 1	PTGS1	STR
MOL019	Hesperetin	sodium voltage-gated channel alpha subunit 5	SCN5A	STR
MOL019	Hesperetin	Prostaglandin G/H synthase 2	PTGS2	STR
MOL019	Hesperetin	Heat shock protein HSP 90	HSP90AA1	STR
MOL019	Hesperetin	Phosphatidylinositol-4,5-bisphosphate 3-kinase catalytic subunit, gamma isoform	PIK3CG	STR
MOL019	Hesperetin	mRNA of PKA Catalytic Subunit C-alpha	PRKACA	STR
MOL019	Hesperetin	Nuclear receptor coactivator 2	NCOA2	STR
MOL019	Hesperetin	Nuclear receptor coactivator 1	NCOA1	STR
MOL019	Hesperetin	Calmodulin	CALM1	STR
MOL020	(3S,8S,9S,10R,13R,14S,17R)-10,13-dimethyl-17-[(2R,5S)-5-propan-2-yloctan-2-yl]-2,3,4,7,8,9,11,12,14,15,16,17-dodecahydro-1H-cyclopenta[a]phenanthren-3-ol	Progesterone receptor	PGR	HMM
MOL021	quercetin	Prostaglandin G/H synthase 1	PTGS1	HMM
MOL021	quercetin	Androgen receptor	AR	HMM
MOL021	quercetin	Peroxisome proliferator activated receptor gamma	PPARG	HMM
MOL021	quercetin	Prostaglandin G/H synthase 2	PTGS2	HMM
MOL021	quercetin	Heat shock protein HSP 90	HSP90AA1	HMM
MOL021	quercetin	Phosphatidylinositol-4,5-bisphosphate 3-kinase catalytic subunit, gamma isoform	PIK3CG	HMM
MOL021	quercetin	Nuclear receptor coactivator 2	NCOA2	HMM
MOL021	quercetin	Dipeptidyl peptidase IV	DPP4	HMM
MOL021	quercetin	Aldose reductase	AKR1B1	HMM
MOL021	quercetin	Trypsin-1	PRSS1	HMM
MOL021	quercetin	DNA topoisomerase II	TOP2A	HMM
MOL021	quercetin	Thrombin	F2	HMM
MOL021	quercetin	Potassium voltage-gated channel subfamily H member 2	KCNH2	HMM
MOL021	quercetin	sodium voltage-gated channel alpha subunit 5	SCN5A	HMM
MOL021	quercetin	Coagulation factor Xa	F10	HMM
MOL021	quercetin	Beta-2 adrenergic receptor	ADRB2	HMM
MOL021	quercetin	Stromelysin-1	MMP3	HMM
MOL021	quercetin	mRNA of PKA Catalytic Subunit C-alpha	PRKACA	HMM
MOL021	quercetin	Coagulation factor VII	F12	HMM
MOL021	quercetin	Nitric-oxide synthase, endothelial	NOS3	HMM
MOL021	quercetin	Retinoic acid receptor RXR-alpha	RXRA	HMM
MOL021	quercetin	Acetylcholinesterase	ACHE	HMM
MOL021	quercetin	Gamma-aminobutyric acid receptor subunit alpha-1	GABRA1	HMM
MOL021	quercetin	Amine oxidase [flavin-containing] B	MAOB	HMM
MOL021	quercetin	Transcription factor p65	RELA	HMM
MOL021	quercetin	Epidermal growth factor receptor	EGFR	HMM
MOL021	quercetin	RAC-alpha serine/threonine-protein kinase	AKT1	HMM
MOL021	quercetin	Vascular endothelial growth factor A	VEGFA	HMM
MOL021	quercetin	G1/S-specific cyclin-D1	CCND1	HMM
MOL021	quercetin	Apoptosis regulator Bcl-2	BCL2	HMM
MOL021	quercetin	Bcl-2-like protein 1	BCL2L1	HMM
MOL021	quercetin	Proto-oncogene c-Fos	FOS	HMM
MOL021	quercetin	Cyclin-dependent kinase inhibitor 1	CDKN1A	HMM
MOL021	quercetin	Eukaryotic translation initiation factor 6	EIF6	HMM
MOL021	quercetin	Apoptosis regulator BAX	BAX	HMM
MOL021	quercetin	Caspase-9	CASP9	HMM
MOL021	quercetin	Urokinase-type plasminogen activator	PLAU	HMM
MOL021	quercetin	72 kDa type IV collagenase	MMP2	HMM
MOL021	quercetin	Matrix metalloproteinase-9	MMP9	HMM
MOL021	quercetin	Mitogen-activated protein kinase 1	MAPK1	HMM
MOL021	quercetin	Interleukin-10	IL10	HMM
MOL021	quercetin	Pro-epidermal growth factor	EGF	HMM
MOL021	quercetin	Retinoblastoma-associated protein	RB1	HMM
MOL021	quercetin	Tumor necrosis factor	TNF	HMM
MOL021	quercetin	Transcription factor AP-1	JUN	HMM
MOL021	quercetin	Interleukin-6	IL6	HMM
MOL021	quercetin	Activator of 90 kDa heat shock protein ATPase homolog 1	AHSA1	HMM
MOL021	quercetin	Caspase-3	CASP3	HMM
MOL021	quercetin	Cellular tumor antigen p53	TP53	HMM
MOL021	quercetin	ETS domain-containing protein Elk-1	ELK1	HMM
MOL021	quercetin	NF-kappa-B inhibitor alpha	NFKBIA	HMM
MOL021	quercetin	NADPH--cytochrome P450 reductase	POR	HMM
MOL021	quercetin	Ornithine decarboxylase	ODC1	HMM
MOL021	quercetin	Xanthine dehydrogenase/oxidase	XDH	HMM
MOL021	quercetin	Caspase-8	CASP8	HMM
MOL021	quercetin	DNA topoisomerase 1	TOP1	HMM
MOL021	quercetin	RAF proto-oncogene serine/threonine-protein kinase	RAF1	HMM
MOL021	quercetin	Superoxide dismutase [Cu-Zn]	SOD1	HMM
MOL021	quercetin	Protein kinase C alpha type	PRKCA	HMM
MOL021	quercetin	Interstitial collagenase	MMP1	HMM
MOL021	quercetin	Hypoxia-inducible factor 1-alpha	HIF1A	HMM
MOL021	quercetin	Signal transducer and activator of transcription 1-alpha/beta	STAT1	HMM
MOL021	quercetin	Protein CBFA2T1	RUNX1T1	HMM
MOL021	quercetin	Probable E3 ubiquitin-protein ligase HERC5	HERC5	HMM
MOL021	quercetin	Cell division control protein 2 homolog	CDC2	HMM
MOL021	quercetin	78 kDa glucose-regulated protein	HSPA5	HMM
MOL021	quercetin	Receptor tyrosine-protein kinase erbB-2	ERBB2	HMM
MOL021	quercetin	Peroxisome proliferator-activated receptor gamma	PPARG	HMM
MOL021	quercetin	Acetyl-CoA carboxylase 1	ACACA	HMM
MOL021	quercetin	Heme oxygenase 1	HMOX1	HMM
MOL021	quercetin	Cytochrome P450 3A4	CYP3A4	HMM
MOL021	quercetin	Cytochrome P450 1A2	CYP1A2	HMM
MOL021	quercetin	Caveolin-1	CAV1	HMM
MOL021	quercetin	Myc proto-oncogene protein	MYC	HMM
MOL021	quercetin	Tissue factor	F3	HMM
MOL021	quercetin	Gap junction alpha-1 protein	GJA1	HMM
MOL021	quercetin	Cytochrome P450 1A1	CYP1A1	HMM
MOL021	quercetin	Intercellular adhesion molecule 1	ICAM1	HMM
MOL021	quercetin	Interleukin-1 beta	IL1B	HMM
MOL021	quercetin	C-C motif chemokine 2	CCL2	HMM
MOL021	quercetin	E-selectin	SELE	HMM
MOL021	quercetin	Vascular cell adhesion protein 1	VCAM1	HMM
MOL021	quercetin	prostaglandin E receptor 3	PTGER3	HMM
MOL021	quercetin	Interleukin-8	CXCL8	HMM
MOL021	quercetin	Protein kinase C beta type	PRKCB	HMM
MOL021	quercetin	Baculoviral IAP repeat-containing protein 5	BIRC5	HMM
MOL021	quercetin	Dual oxidase 2	DUOX2	HMM
MOL021	quercetin	Nitric-oxide synthase, endothelial	NOS3	HMM
MOL021	quercetin	Heat shock protein beta-1	HSPB1	HMM
MOL021	quercetin	Transforming growth factor beta-1	TGFB1	HMM
MOL021	quercetin	Estrogen sulfotransferase	SULT1E1	HMM
MOL021	quercetin	Maltase-glucoamylase, intestinal	MGAM	HMM
MOL021	quercetin	Interleukin-2	IL2	HMM
MOL021	quercetin	Nuclear receptor subfamily 1 group I member 2	NR1I2	HMM
MOL021	quercetin	Cytochrome P450 1B1	CYP1B1	HMM
MOL021	quercetin	G2/mitotic-specific cyclin-B1	CCNB1	HMM
MOL021	quercetin	Tissue-type plasminogen activator	PLAT	HMM
MOL021	quercetin	Thrombomodulin	THBD	HMM
MOL021	quercetin	serpin family E member 1	SERPINE1	HMM
MOL021	quercetin	Collagen alpha-1(I) chain	COL1A1	HMM
MOL021	quercetin	Interferon gamma	IFNG	HMM
MOL021	quercetin	Arachidonate 5-lipoxygenase	ALOX5	HMM
MOL021	quercetin	Phosphatidylinositol-3,4,5-trisphosphate 3-phosphatase and dual-specificity protein phosphatase PTEN	PTEN	HMM
MOL021	quercetin	Interleukin-1 alpha	IL1A	HMM
MOL021	quercetin	Myeloperoxidase	MPO	HMM
MOL021	quercetin	DNA topoisomerase II	TOP2A	HMM
MOL021	quercetin	Neutrophil cytosol factor 1	NCF1	HMM
MOL021	quercetin	ATP-binding cassette sub-family G member 2	ABCA2	HMM
MOL021	quercetin	Hyaluronan synthase 2	HAS2	HMM
MOL021	quercetin	Glutathione S-transferase P	GSTP1	HMM
MOL021	quercetin	Nuclear factor erythroid 2-related factor 2	NFE2L2	HMM
MOL021	quercetin	NAD(P)H dehydrogenase [quinone] 1	NQO1	HMM
MOL021	quercetin	Poly [ADP-ribose] polymerase 1	PARP1	HMM
MOL021	quercetin	Aryl hydrocarbon receptor	AHR	HMM
MOL021	quercetin	26S proteasome non-ATPase regulatory subunit 3	PSMD3	HMM
MOL021	quercetin	Solute carrier family 2, facilitated glucose transporter member 4	SLC2A4	HMM
MOL021	quercetin	Collagen alpha-1(III) chain	COL3A1	HMM
MOL021	quercetin	C-X-C motif chemokine 11	CXCL11	HMM
MOL021	quercetin	C-X-C motif chemokine 2	CXCL2	HMM
MOL021	quercetin	DDB1- and CUL4-associated factor 5	DCAF5	HMM
MOL021	quercetin	Nuclear receptor subfamily 1 group I member 3	NR1I3	HMM
MOL021	quercetin	Serine/threonine-protein kinase Chk2	CHEK2	HMM
MOL021	quercetin	Insulin receptor	INSR	HMM
MOL021	quercetin	Claudin-4	CLDN4	HMM
MOL021	quercetin	Peroxisome proliferator-activated receptor alpha	PPARA	HMM
MOL021	quercetin	Peroxisome proliferator activated receptor delta	PPARD	HMM
MOL021	quercetin	Heat shock factor protein 1	HSF1	HMM
MOL021	quercetin	C-reactive protein	CRP	HMM
MOL021	quercetin	C-X-C motif chemokine 10	CXCL10	HMM
MOL021	quercetin	Inhibitor of nuclear factor kappa-B kinase subunit alpha	CHUK	HMM
MOL021	quercetin	Osteopontin	SPP1	HMM
MOL021	quercetin	Runt-related transcription factor 2	RUNX2	HMM
MOL021	quercetin	Ras association domain-containing protein 1	RASSF1	HMM
MOL021	quercetin	Transcription factor E2F1	E2F1	HMM
MOL021	quercetin	Transcription factor E2F2	E2F2	HMM
MOL021	quercetin	Prostatic acid phosphatase	ACPP	HMM
MOL021	quercetin	Cathepsin D	CTSD	HMM
MOL021	quercetin	Insulin-like growth factor-binding protein 3	IGFBP3	HMM
MOL021	quercetin	Insulin-like growth factor II	IGF2	HMM
MOL021	quercetin	CD40 ligand	CD40LG	HMM
MOL021	quercetin	Interferon regulatory factor 1	IRF1	HMM
MOL021	quercetin	Receptor tyrosine-protein kinase erbB-3	ERBB3	HMM
MOL021	quercetin	Serum paraoxonase/arylesterase 1	PON1	HMM
MOL021	quercetin	Type I iodothyronine deiodinase	DIO1	HMM
MOL021	quercetin	Procollagen C-endopeptidase enhancer 1	PCOLCE	HMM
MOL021	quercetin	Puromycin-sensitive aminopeptidase	NPEPPS	HMM
MOL021	quercetin	Hexokinase-2	HK2	HMM
MOL021	quercetin	Homeobox protein Nkx-3.1	NKX3-1	HMM
MOL021	quercetin	Ras GTPase-activating protein 1	RASA1	HMM
MOL021	quercetin	Glutathione S-transferase Mu 1	GSTM1	HMM
MOL021	quercetin	Glutathione S-transferase Mu 2	GSTM2	HMM
MOL022	Mairin	Progesterone receptor	PGR	HMM
MOL023	Jaranol	Nitric oxide synthase, inducible	NOS2	HMM
MOL023	Jaranol	Prostaglandin G/H synthase 1	PTGS1	HMM
MOL023	Jaranol	Androgen receptor	AR	HMM
MOL023	Jaranol	sodium voltage-gated channel alpha subunit 5	SCN5A	HMM
MOL023	Jaranol	Prostaglandin G/H synthase 2	PTGS2	HMM
MOL023	Jaranol	Estrogen receptor beta	ESR2	HMM
MOL023	Jaranol	Dipeptidyl peptidase IV	DPP4	HMM
MOL023	Jaranol	Heat shock protein HSP 90	HSP90AA1	HMM
MOL023	Jaranol	Cell division protein kinase 2	CDK2	HMM
MOL023	Jaranol	Serine/threonine-protein kinase Chk1	CHEK1	HMM
MOL023	Jaranol	Trypsin-1	PRSS1	HMM
MOL023	Jaranol	Nuclear receptor coactivator 2	NCOA2	HMM
MOL023	Jaranol	Calmodulin	CALM1	HMM
MOL024	hederagenin	Progesterone receptor	PGR	HMM
MOL024	hederagenin	Nuclear receptor coactivator 2	NCOA2	HMM
MOL024	hederagenin	Muscarinic acetylcholine receptor M3	CHRM3	HMM
MOL024	hederagenin	Muscarinic acetylcholine receptor M1	CHRM1	HMM
MOL024	hederagenin	Gamma-aminobutyric-acid receptor alpha-2 subunit	GABRA2	HMM
MOL024	hederagenin	Gamma-aminobutyric-acid receptor alpha-3 subunit	GABRA3	HMM
MOL024	hederagenin	Muscarinic acetylcholine receptor M2	CHRM2	HMM
MOL024	hederagenin	Alpha-1B adrenergic receptor	ADRA1B	HMM
MOL024	hederagenin	Gamma-aminobutyric acid receptor subunit alpha-1	GABRA1	HMM
MOL024	hederagenin	glutamate ionotropic receptor NMDA type subunit 2B	GRIN2B	HMM
MOL024	hederagenin	Gamma-aminobutyric-acid receptor subunit alpha-6	GABRA6	HMM
MOL024	hederagenin	Gamma-aminobutyric-acid receptor alpha-5 subunit	GABRA5	HMM
MOL024	hederagenin	Ig gamma-1 chain C region	IGHG1	HMM
MOL024	hederagenin	Alcohol dehydrogenase 1B	ADH1B	HMM
MOL024	hederagenin	Alcohol dehydrogenase 1C	ADH1C	HMM
MOL024	hederagenin	Lysozyme	LYZ	HMM
MOL024	hederagenin	Prostaglandin G/H synthase 1	PTGS1	HMM
MOL024	hederagenin	sodium voltage-gated channel alpha subunit 5	SCN5A	HMM
MOL024	hederagenin	Prostaglandin G/H synthase 2	PTGS2	HMM
MOL024	hederagenin	Retinoic acid receptor RXR-alpha	RXRA	HMM
MOL024	hederagenin	phosphodiesterase 3A	PDE3A	HMM
MOL024	hederagenin	Sodium-dependent noradrenaline transporter	SLC6A2	HMM
MOL025	isorhamnetin	Nitric oxide synthase, inducible	NOS2	HMM
MOL025	isorhamnetin	Prostaglandin G/H synthase 1	PTGS1	HMM
MOL025	isorhamnetin	Estrogen receptor	ESR1	HMM
MOL025	isorhamnetin	Androgen receptor	AR	HMM
MOL025	isorhamnetin	Peroxisome proliferator activated receptor gamma	PPARG	HMM
MOL025	isorhamnetin	Prostaglandin G/H synthase 2	PTGS2	HMM
MOL025	isorhamnetin	mRNA of Protein-tyrosine phosphatase, non-receptor type 1	PTPN1	HMM
MOL025	isorhamnetin	Estrogen receptor beta	ESR2	HMM
MOL025	isorhamnetin	Dipeptidyl peptidase IV	DPP4	HMM
MOL025	isorhamnetin	Mitogen-activated protein kinase 14	MAPK14	HMM
MOL025	isorhamnetin	Glycogen synthase kinase-3 beta	GSK3B	HMM
MOL025	isorhamnetin	Heat shock protein HSP 90	HSP90AA1	HMM
MOL025	isorhamnetin	Cell division protein kinase 2	CDK2	HMM
MOL025	isorhamnetin	Phosphatidylinositol-4,5-bisphosphate 3-kinase catalytic subunit, gamma isoform	PIK3CG	HMM
MOL025	isorhamnetin	mRNA of PKA Catalytic Subunit C-alpha	PRKACA	HMM
MOL025	isorhamnetin	Trypsin-1	PRSS1	HMM
MOL025	isorhamnetin	Proto-oncogene serine/threonine-protein kinase Pim-1	PIM1	HMM
MOL025	isorhamnetin	Cyclin-A2	CCNA2	HMM
MOL025	isorhamnetin	Nuclear receptor coactivator 2	NCOA2	HMM
MOL025	isorhamnetin	Calmodulin	CALM1	HMM
MOL025	isorhamnetin	Glycogen phosphorylase, muscle form	PYGM	HMM
MOL025	isorhamnetin	Peroxisome proliferator activated receptor delta	PPARD	HMM
MOL025	isorhamnetin	Serine/threonine-protein kinase Chk1	CHEK1	HMM
MOL025	isorhamnetin	Aldose reductase	AKR1B1	HMM
MOL025	isorhamnetin	Nuclear receptor coactivator 1	NCOA1	HMM
MOL025	isorhamnetin	Coagulation factor VII	F12	HMM
MOL025	isorhamnetin	Thrombin	F2	HMM
MOL025	isorhamnetin	Nitric-oxide synthase, endothelial	NOS3	HMM
MOL025	isorhamnetin	Acetylcholinesterase	ACHE	HMM
MOL025	isorhamnetin	Gamma-aminobutyric acid receptor subunit alpha-1	GABRA1	HMM
MOL025	isorhamnetin	Amine oxidase [flavin-containing] B	MAOB	HMM
MOL025	isorhamnetin	glutamate ionotropic receptor NMDA type subunit 2B	GRIN2B	HMM
MOL025	isorhamnetin	Transcription factor p65	RELA	HMM
MOL025	isorhamnetin	Xanthine dehydrogenase/oxidase	XDH	HMM
MOL025	isorhamnetin	Neutrophil cytosol factor 1	NCF1	HMM
MOL025	isorhamnetin	Oxidized low-density lipoprotein receptor 1	OLR1	HMM
MOL026	3,9-di-O-methylnissolin	Nitric oxide synthase, inducible	NOS2	HMM
MOL026	3,9-di-O-methylnissolin	Prostaglandin G/H synthase 1	PTGS1	HMM
MOL026	3,9-di-O-methylnissolin	Muscarinic acetylcholine receptor M3	CHRM3	HMM
MOL026	3,9-di-O-methylnissolin	Thrombin	F2	HMM
MOL026	3,9-di-O-methylnissolin	Muscarinic acetylcholine receptor M1	CHRM1	HMM
MOL026	3,9-di-O-methylnissolin	Estrogen receptor	ESR1	HMM
MOL026	3,9-di-O-methylnissolin	Beta-1 adrenergic receptor	ADRB1	HMM
MOL026	3,9-di-O-methylnissolin	sodium voltage-gated channel alpha subunit 5	SCN5A	HMM
MOL026	3,9-di-O-methylnissolin	Prostaglandin G/H synthase 2	PTGS2	HMM
MOL026	3,9-di-O-methylnissolin	Nitric-oxide synthase, endothelial	NOS3	HMM
MOL026	3,9-di-O-methylnissolin	5-hydroxytryptamine receptor 3A	TR3A	HMM
MOL026	3,9-di-O-methylnissolin	Alpha-2C adrenergic receptor	ADRA2C	HMM
MOL026	3,9-di-O-methylnissolin	Retinoic acid receptor RXR-alpha	RXRA	HMM
MOL026	3,9-di-O-methylnissolin	Acetylcholinesterase	ACHE	HMM
MOL026	3,9-di-O-methylnissolin	phosphodiesterase 3A	PDE3A	HMM
MOL026	3,9-di-O-methylnissolin	Alpha-1B adrenergic receptor	ADRA1B	HMM
MOL026	3,9-di-O-methylnissolin	Beta-2 adrenergic receptor	ADRB2	HMM
MOL026	3,9-di-O-methylnissolin	Alpha-1D adrenergic receptor	ADRA1D	HMM
MOL026	3,9-di-O-methylnissolin	opioid receptor mu 1	OPRM1	HMM
MOL026	3,9-di-O-methylnissolin	Gamma-aminobutyric acid receptor subunit alpha-1	GABRA1	HMM
MOL026	3,9-di-O-methylnissolin	Trypsin-1	PRSS1	HMM
MOL026	3,9-di-O-methylnissolin	Nuclear receptor coactivator 2	NCOA2	HMM
MOL026	3,9-di-O-methylnissolin	Calmodulin	CALM1	HMM
MOL027	7-O-methylisomucronulatol	Nitric oxide synthase, inducible	NOS2	HMM
MOL027	7-O-methylisomucronulatol	Prostaglandin G/H synthase 1	PTGS1	HMM
MOL027	7-O-methylisomucronulatol	Dopamine D1 receptor	DRD1	HMM
MOL027	7-O-methylisomucronulatol	Muscarinic acetylcholine receptor M3	CHRM3	HMM
MOL027	7-O-methylisomucronulatol	Thrombin	F2	HMM
MOL027	7-O-methylisomucronulatol	Potassium voltage-gated channel subfamily H member 2	KCNH2	HMM
MOL027	7-O-methylisomucronulatol	Muscarinic acetylcholine receptor M1	CHRM1	HMM
MOL027	7-O-methylisomucronulatol	Estrogen receptor	ESR1	HMM
MOL027	7-O-methylisomucronulatol	Androgen receptor	AR	HMM
MOL027	7-O-methylisomucronulatol	Beta-1 adrenergic receptor	ADRB1	HMM
MOL027	7-O-methylisomucronulatol	sodium voltage-gated channel alpha subunit 5	SCN5A	HMM
MOL027	7-O-methylisomucronulatol	Peroxisome proliferator activated receptor gamma	PPARG	HMM
MOL027	7-O-methylisomucronulatol	Coagulation factor Xa	F10	HMM
MOL027	7-O-methylisomucronulatol	Muscarinic acetylcholine receptor M5	CHRM5	HMM
MOL027	7-O-methylisomucronulatol	Prostaglandin G/H synthase 2	PTGS2	HMM
MOL027	7-O-methylisomucronulatol	Nitric-oxide synthase, endothelial	NOS3	HMM
MOL027	7-O-methylisomucronulatol	Alpha-2C adrenergic receptor	ADRA2C	HMM
MOL027	7-O-methylisomucronulatol	Muscarinic acetylcholine receptor M4	CHRM4	HMM
MOL027	7-O-methylisomucronulatol	Retinoic acid receptor RXR-alpha	RXRA	HMM
MOL027	7-O-methylisomucronulatol	Delta-type opioid receptor	OPRD1	HMM
MOL027	7-O-methylisomucronulatol	phosphodiesterase 3A	PDE3A	HMM
MOL027	7-O-methylisomucronulatol	5-hydroxytryptamine 2A receptor	HTR2A	HMM
MOL027	7-O-methylisomucronulatol	Alpha-1A adrenergic receptor	ADRA1A	HMM
MOL027	7-O-methylisomucronulatol	Muscarinic acetylcholine receptor M2	CHRM2	HMM
MOL027	7-O-methylisomucronulatol	Alpha-1B adrenergic receptor	ADRA1B	HMM
MOL027	7-O-methylisomucronulatol	Sodium-dependent dopamine transporter	SLC6A3	HMM
MOL027	7-O-methylisomucronulatol	Beta-2 adrenergic receptor	ADRB2	HMM
MOL027	7-O-methylisomucronulatol	Alpha-1D adrenergic receptor	ADRA1D	HMM
MOL027	7-O-methylisomucronulatol	Sodium-dependent serotonin transporter	SLC6A4	HMM
MOL027	7-O-methylisomucronulatol	Estrogen receptor beta	ESR2	HMM
MOL027	7-O-methylisomucronulatol	Gamma-aminobutyric acid receptor subunit alpha-1	GABRA1	HMM
MOL027	7-O-methylisomucronulatol	Dipeptidyl peptidase IV	DPP4	HMM
MOL027	7-O-methylisomucronulatol	Mitogen-activated protein kinase 14	MAPK14	HMM
MOL027	7-O-methylisomucronulatol	Glycogen synthase kinase-3 beta	GSK3B	HMM
MOL027	7-O-methylisomucronulatol	Heat shock protein HSP 90	HSP90AA1	HMM
MOL027	7-O-methylisomucronulatol	Cell division protein kinase 2	CDK2	HMM
MOL027	7-O-methylisomucronulatol	Serine/threonine-protein kinase Chk1	CHEK1	HMM
MOL027	7-O-methylisomucronulatol	mRNA of PKA Catalytic Subunit C-alpha	PRKACA	HMM
MOL027	7-O-methylisomucronulatol	Retinoic acid receptor RXR-beta	RXRB	HMM
MOL027	7-O-methylisomucronulatol	Trypsin-1	PRSS1	HMM
MOL027	7-O-methylisomucronulatol	Proto-oncogene serine/threonine-protein kinase Pim-1	PIM1	HMM
MOL027	7-O-methylisomucronulatol	Cyclin-A2	CCNA2	HMM
MOL027	7-O-methylisomucronulatol	Nuclear receptor coactivator 2	NCOA2	HMM
MOL027	7-O-methylisomucronulatol	Calcium-activated potassium channel subunit alpha 1	KCNMA1	HMM
MOL027	7-O-methylisomucronulatol	Calmodulin	CALM1	HMM
MOL028	9,10-dimethoxypterocarpan-3-O-β-D-glucoside	Prostaglandin G/H synthase 2	PTGS2	HMM
MOL028	9,10-dimethoxypterocarpan-3-O-β-D-glucoside	DNA topoisomerase II	TOP2A	HMM
MOL028	9,10-dimethoxypterocarpan-3-O-β-D-glucoside	Nuclear receptor coactivator 2	NCOA2	HMM
MOL029	(6aR,11aR)-9,10-dimethoxy-6a,11a-dihydro-6H-benzofurano[3,2-c]chromen-3-ol	Nitric oxide synthase, inducible	NOS2	HMM
MOL029	(6aR,11aR)-9,10-dimethoxy-6a,11a-dihydro-6H-benzofurano[3,2-c]chromen-3-ol	Prostaglandin G/H synthase 1	PTGS1	HMM
MOL029	(6aR,11aR)-9,10-dimethoxy-6a,11a-dihydro-6H-benzofurano[3,2-c]chromen-3-ol	Muscarinic acetylcholine receptor M3	CHRM3	HMM
MOL029	(6aR,11aR)-9,10-dimethoxy-6a,11a-dihydro-6H-benzofurano[3,2-c]chromen-3-ol	Thrombin	F2	HMM
MOL029	(6aR,11aR)-9,10-dimethoxy-6a,11a-dihydro-6H-benzofurano[3,2-c]chromen-3-ol	Muscarinic acetylcholine receptor M1	CHRM1	HMM
MOL029	(6aR,11aR)-9,10-dimethoxy-6a,11a-dihydro-6H-benzofurano[3,2-c]chromen-3-ol	Estrogen receptor	ESR1	HMM
MOL029	(6aR,11aR)-9,10-dimethoxy-6a,11a-dihydro-6H-benzofurano[3,2-c]chromen-3-ol	sodium voltage-gated channel alpha subunit 5	SCN5A	HMM
MOL029	(6aR,11aR)-9,10-dimethoxy-6a,11a-dihydro-6H-benzofurano[3,2-c]chromen-3-ol	Prostaglandin G/H synthase 2	PTGS2	HMM
MOL029	(6aR,11aR)-9,10-dimethoxy-6a,11a-dihydro-6H-benzofurano[3,2-c]chromen-3-ol	5-hydroxytryptamine receptor 3A	TR3A	HMM
MOL029	(6aR,11aR)-9,10-dimethoxy-6a,11a-dihydro-6H-benzofurano[3,2-c]chromen-3-ol	Retinoic acid receptor RXR-alpha	RXRA	HMM
MOL029	(6aR,11aR)-9,10-dimethoxy-6a,11a-dihydro-6H-benzofurano[3,2-c]chromen-3-ol	Acetylcholinesterase	ACHE	HMM
MOL029	(6aR,11aR)-9,10-dimethoxy-6a,11a-dihydro-6H-benzofurano[3,2-c]chromen-3-ol	Alpha-1B adrenergic receptor	ADRA1B	HMM
MOL029	(6aR,11aR)-9,10-dimethoxy-6a,11a-dihydro-6H-benzofurano[3,2-c]chromen-3-ol	Beta-2 adrenergic receptor	ADRB2	HMM
MOL029	(6aR,11aR)-9,10-dimethoxy-6a,11a-dihydro-6H-benzofurano[3,2-c]chromen-3-ol	Alpha-1D adrenergic receptor	ADRA1D	HMM
MOL029	(6aR,11aR)-9,10-dimethoxy-6a,11a-dihydro-6H-benzofurano[3,2-c]chromen-3-ol	Gamma-aminobutyric acid receptor subunit alpha-1	GABRA1	HMM
MOL029	(6aR,11aR)-9,10-dimethoxy-6a,11a-dihydro-6H-benzofurano[3,2-c]chromen-3-ol	Heat shock protein HSP 90	HSP90AA1	HMM
MOL029	(6aR,11aR)-9,10-dimethoxy-6a,11a-dihydro-6H-benzofurano[3,2-c]chromen-3-ol	Neuronal acetylcholine receptor protein, alpha-7 chain	CHRNA7	HMM
MOL029	(6aR,11aR)-9,10-dimethoxy-6a,11a-dihydro-6H-benzofurano[3,2-c]chromen-3-ol	Trypsin-1	PRSS1	HMM
MOL029	(6aR,11aR)-9,10-dimethoxy-6a,11a-dihydro-6H-benzofurano[3,2-c]chromen-3-ol	Nuclear receptor coactivator 2	NCOA2	HMM
MOL029	(6aR,11aR)-9,10-dimethoxy-6a,11a-dihydro-6H-benzofurano[3,2-c]chromen-3-ol	Nuclear receptor coactivator 1	NCOA1	HMM
MOL029	(6aR,11aR)-9,10-dimethoxy-6a,11a-dihydro-6H-benzofurano[3,2-c]chromen-3-ol	Calmodulin	CALM1	HMM
MOL029	(6aR,11aR)-9,10-dimethoxy-6a,11a-dihydro-6H-benzofurano[3,2-c]chromen-3-ol	Muscarinic acetylcholine receptor M4	CHRM4	HMM
MOL030	Bifendate	Prostaglandin G/H synthase 2	PTGS2	HMM
MOL030	Bifendate	Vascular endothelial growth factor receptor 2	KDR	HMM
MOL030	Bifendate	Hepatocyte growth factor receptor	MET	HMM
MOL030	Bifendate	Heat shock protein HSP 90	HSP90AA1	HMM
MOL030	Bifendate	Calcium-activated potassium channel subunit alpha 1	KCNMA1	HMM
MOL030	Bifendate	Prostaglandin G/H synthase 1	PTGS1	HMM
MOL030	Bifendate	DNA topoisomerase II	TOP2A	HMM
MOL031	formononetin	Nitric oxide synthase, inducible	NOS2	HMM
MOL031	formononetin	Prostaglandin G/H synthase 1	PTGS1	HMM
MOL031	formononetin	Muscarinic acetylcholine receptor M1	CHRM1	HMM
MOL031	formononetin	Estrogen receptor	ESR1	HMM
MOL031	formononetin	Androgen receptor	AR	HMM
MOL031	formononetin	Peroxisome proliferator activated receptor gamma	PPARG	HMM
MOL031	formononetin	Prostaglandin G/H synthase 2	PTGS2	HMM
MOL031	formononetin	Retinoic acid receptor RXR-alpha	RXRA	HMM
MOL031	formononetin	phosphodiesterase 3A	PDE3A	HMM
MOL031	formononetin	Alpha-1A adrenergic receptor	ADRA1A	HMM
MOL031	formononetin	Sodium-dependent dopamine transporter	SLC6A3	HMM
MOL031	formononetin	Beta-2 adrenergic receptor	ADRB2	HMM
MOL031	formononetin	Sodium-dependent serotonin transporter	SLC6A4	HMM
MOL031	formononetin	Estrogen receptor beta	ESR2	HMM
MOL031	formononetin	Dipeptidyl peptidase IV	DPP4	HMM
MOL031	formononetin	Mitogen-activated protein kinase 14	MAPK14	HMM
MOL031	formononetin	Glycogen synthase kinase-3 beta	GSK3B	HMM
MOL031	formononetin	Heat shock protein HSP 90	HSP90AA1	HMM
MOL031	formononetin	Cell division protein kinase 2	CDK2	HMM
MOL031	formononetin	Amine oxidase [flavin-containing] B	MAOB	HMM
MOL031	formononetin	Serine/threonine-protein kinase Chk1	CHEK1	HMM
MOL031	formononetin	mRNA of PKA Catalytic Subunit C-alpha	PRKACA	HMM
MOL031	formononetin	Trypsin-1	PRSS1	HMM
MOL031	formononetin	Proto-oncogene serine/threonine-protein kinase Pim-1	PIM1	HMM
MOL031	formononetin	Cyclin-A2	CCNA2	HMM
MOL031	formononetin	Calmodulin	CALM1	HMM
MOL031	formononetin	cAMP-dependent protein kinase inhibitor alpha	PKIA	HMM
MOL031	formononetin	Thrombin	F2	HMM
MOL031	formononetin	Nitric-oxide synthase, endothelial	NOS3	HMM
MOL031	formononetin	Acetylcholinesterase	ACHE	HMM
MOL031	formononetin	Beta-lactamase	LACTB	HMM
MOL031	formononetin	Transcription factor AP-1	JUN	HMM
MOL031	formononetin	Peroxisome proliferator-activated receptor gamma	PPARG	HMM
MOL031	formononetin	Interleukin-4	IL4	HMM
MOL031	formononetin	NAD-dependent deacetylase sirtuin-1	SIRT1	HMM
MOL031	formononetin	ATP synthase subunit beta, mitochondrial	ATP5F1B	HMM
MOL031	formononetin	NADH-ubiquinone oxidoreductase chain 6	MT-ND6	HMM
MOL031	formononetin	3 beta-hydroxysteroid dehydrogenase/Delta 5-->4-isomerase type 2	HSD3B2	HMM
MOL031	formononetin	3 beta-hydroxysteroid dehydrogenase/Delta 5-->4-isomerase type 1	HSD3B1	HMM
MOL032	Calycosin	Nitric oxide synthase, inducible	NOS2	HMM
MOL032	Calycosin	Prostaglandin G/H synthase 1	PTGS1	HMM
MOL032	Calycosin	Estrogen receptor	ESR1	HMM
MOL032	Calycosin	Androgen receptor	AR	HMM
MOL032	Calycosin	Peroxisome proliferator activated receptor gamma	PPARG	HMM
MOL032	Calycosin	Prostaglandin G/H synthase 2	PTGS2	HMM
MOL032	Calycosin	Retinoic acid receptor RXR-alpha	RXRA	HMM
MOL032	Calycosin	phosphodiesterase 3A	PDE3A	HMM
MOL032	Calycosin	Estrogen receptor beta	ESR2	HMM
MOL032	Calycosin	Dipeptidyl peptidase IV	DPP4	HMM
MOL032	Calycosin	Mitogen-activated protein kinase 14	MAPK14	HMM
MOL032	Calycosin	Glycogen synthase kinase-3 beta	GSK3B	HMM
MOL032	Calycosin	Heat shock protein HSP 90	HSP90AA1	HMM
MOL032	Calycosin	Cell division protein kinase 2	CDK2	HMM
MOL032	Calycosin	Serine/threonine-protein kinase Chk1	CHEK1	HMM
MOL032	Calycosin	mRNA of PKA Catalytic Subunit C-alpha	PRKACA	HMM
MOL032	Calycosin	Trypsin-1	PRSS1	HMM
MOL032	Calycosin	Proto-oncogene serine/threonine-protein kinase Pim-1	PIM1	HMM
MOL032	Calycosin	Cyclin-A2	CCNA2	HMM
MOL032	Calycosin	Nuclear receptor coactivator 2	NCOA2	HMM
MOL032	Calycosin	Calmodulin	CALM1	HMM
MOL032	Calycosin	Beta-2 adrenergic receptor	ADRB2	HMM
MOL033	kaempferol	Nitric oxide synthase, inducible	NOS2	HMM
MOL033	kaempferol	Prostaglandin G/H synthase 1	PTGS1	HMM
MOL033	kaempferol	Androgen receptor	AR	HMM
MOL033	kaempferol	Peroxisome proliferator activated receptor gamma	PPARG	HMM
MOL033	kaempferol	Prostaglandin G/H synthase 2	PTGS2	HMM
MOL033	kaempferol	Heat shock protein HSP 90	HSP90AA1	HMM
MOL033	kaempferol	Phosphatidylinositol-4,5-bisphosphate 3-kinase catalytic subunit, gamma isoform	PIK3CG	HMM
MOL033	kaempferol	mRNA of PKA Catalytic Subunit C-alpha	PRKACA	HMM
MOL033	kaempferol	Nuclear receptor coactivator 2	NCOA2	HMM
MOL033	kaempferol	Dipeptidyl peptidase IV	DPP4	HMM
MOL033	kaempferol	Trypsin-1	PRSS1	HMM
MOL033	kaempferol	Progesterone receptor	PGR	HMM
MOL033	kaempferol	Thrombin	F2	HMM
MOL033	kaempferol	Muscarinic acetylcholine receptor M1	CHRM1	HMM
MOL033	kaempferol	Nitric-oxide synthase, endothelial	NOS3	HMM
MOL033	kaempferol	Gamma-aminobutyric-acid receptor alpha-2 subunit	GABRA2	HMM
MOL033	kaempferol	Acetylcholinesterase	ACHE	HMM
MOL033	kaempferol	Sodium-dependent noradrenaline transporter	SLC6A2	HMM
MOL033	kaempferol	Muscarinic acetylcholine receptor M2	CHRM2	HMM
MOL033	kaempferol	Alpha-1B adrenergic receptor	ADRA1B	HMM
MOL033	kaempferol	Gamma-aminobutyric acid receptor subunit alpha-1	GABRA1	HMM
MOL033	kaempferol	DNA topoisomerase II	TOP2A	HMM
MOL033	kaempferol	Coagulation factor VII	F12	HMM
MOL033	kaempferol	Calmodulin	CALM1	HMM
MOL033	kaempferol	Transcription factor p65	RELA	HMM
MOL033	kaempferol	Inhibitor of nuclear factor kappa-B kinase subunit beta	IKBKB	HMM
MOL033	kaempferol	RAC-alpha serine/threonine-protein kinase	AKT1	HMM
MOL033	kaempferol	Apoptosis regulator Bcl-2	BCL2	HMM
MOL033	kaempferol	Apoptosis regulator BAX	BAX	HMM
MOL033	kaempferol	Tumor necrosis factor	TNF	HMM
MOL033	kaempferol	Transcription factor AP-1	JUN	HMM
MOL033	kaempferol	Activator of 90 kDa heat shock protein ATPase homolog 1	AHSA1	HMM
MOL033	kaempferol	Caspase-3	CASP3	HMM
MOL033	kaempferol	Mitogen-activated protein kinase 8	MAPK8	HMM
MOL033	kaempferol	Xanthine dehydrogenase/oxidase	XDH	HMM
MOL033	kaempferol	Interstitial collagenase	MMP1	HMM
MOL033	kaempferol	Signal transducer and activator of transcription 1-alpha/beta	STAT1	HMM
MOL033	kaempferol	Cell division control protein 2 homolog	CDC2	HMM
MOL033	kaempferol	Peroxisome proliferator-activated receptor gamma	PPARG	HMM
MOL033	kaempferol	Heme oxygenase 1	HMOX1	HMM
MOL033	kaempferol	Cytochrome P450 3A4	CYP3A4	HMM
MOL033	kaempferol	Cytochrome P450 1A2	CYP1A2	HMM
MOL033	kaempferol	Cytochrome P450 1A1	CYP1A1	HMM
MOL033	kaempferol	Intercellular adhesion molecule 1	ICAM1	HMM
MOL033	kaempferol	E-selectin	SELE	HMM
MOL033	kaempferol	Vascular cell adhesion protein 1	VCAM1	HMM
MOL033	kaempferol	Nuclear receptor subfamily 1 group I member 2	NR1I2	HMM
MOL033	kaempferol	Cytochrome P450 1B1	CYP1B1	HMM
MOL033	kaempferol	Arachidonate 5-lipoxygenase	ALOX5	HMM
MOL033	kaempferol	Hyaluronan synthase 2	HAS2	HMM
MOL033	kaempferol	Glutathione S-transferase P	GSTP1	HMM
MOL033	kaempferol	Aryl hydrocarbon receptor	AHR	HMM
MOL033	kaempferol	26S proteasome non-ATPase regulatory subunit 3	PSMD3	HMM
MOL033	kaempferol	Solute carrier family 2, facilitated glucose transporter member 4	SLC2A4	HMM
MOL033	kaempferol	Nuclear receptor subfamily 1 group I member 3	NR1I3	HMM
MOL033	kaempferol	Insulin receptor	INSR	HMM
MOL033	kaempferol	Type I iodothyronine deiodinase	DIO1	HMM
MOL033	kaempferol	Serine/threonine-protein phosphatase 2B catalytic subunit alpha isoform	PPP3CA	HMM
MOL033	kaempferol	Glutathione S-transferase Mu 1	GSTM1	HMM
MOL033	kaempferol	Glutathione S-transferase Mu 2	GSTM2	HMM
MOL033	kaempferol	Aldo-keto reductase family 1 member C3	AKR1C3	HMM
MOL033	kaempferol	Antileukoproteinase	SLPI	HMM
MOL013	FA	Cell division protein kinase 2	CDK2	CR/HMM
MOL013	FA	Thrombin	F2	CR/HMM
MOL013	FA	Glycogen synthase kinase-3 beta	GSK3B	CR/HMM
MOL034	isomucronulatol-7,2'-di-O-glucosiole	DNA topoisomerase II	TOP2A	HMM
MOL035	1,7-Dihydroxy-3,9-dimethoxy pterocarpene	Prostaglandin G/H synthase 2	PTGS2	HMM
MOL035	1,7-Dihydroxy-3,9-dimethoxy pterocarpene	Retinoic acid receptor RXR-alpha	RXRA	HMM
MOL035	1,7-Dihydroxy-3,9-dimethoxy pterocarpene	Heat shock protein HSP 90	HSP90AA1	HMM
MOL035	1,7-Dihydroxy-3,9-dimethoxy pterocarpene	Trypsin-1	PRSS1	HMM
MOL036	Androst-4-Ene-3,17-Dione	Steroid 17-alpha-hydroxylase/17	CYP17A1	CS
MOL036	Androst-4-Ene-3,17-Dione	Estrogen receptor	ESR1	CS
MOL036	Androst-4-Ene-3,17-Dione	Progesterone receptor	PGR	CS
MOL036	Androst-4-Ene-3,17-Dione	opioid receptor kappa 1	OPRK1	CS
MOL036	Androst-4-Ene-3,17-Dione	Mineralocorticoid receptor	NR3C2	CS
MOL036	Androst-4-Ene-3,17-Dione	Androgen receptor	AR	CS
MOL036	Androst-4-Ene-3,17-Dione	phosphodiesterase 7B	PDE7B	CS
MOL036	Androst-4-Ene-3,17-Dione	phosphodiesterase 5A	PDE5A	CS
MOL036	Androst-4-Ene-3,17-Dione	phosphodiesterase 9A	PDE9A	CS
MOL036	Androst-4-Ene-3,17-Dione	phosphodiesterase 4A	PDE4A	CS
MOL036	Androst-4-Ene-3,17-Dione	ryanodine receptor 1	RYR1	CS
MOL036	Androst-4-Ene-3,17-Dione	phosphodiesterase 3A	PDE3A	CS
MOL036	Androst-4-Ene-3,17-Dione	Adenosine receptor A2a	ADORA2A	CS
MOL036	Androst-4-Ene-3,17-Dione	Inositol 1,4,5-trisphosphate receptor type 1	ITPR1	CS
MOL036	Androst-4-Ene-3,17-Dione	phosphodiesterase 6A	PDE6A	CS
MOL036	Androst-4-Ene-3,17-Dione	protein kinase, DNA-activated, catalytic subunit	PRKDC	CS
MOL036	Androst-4-Ene-3,17-Dione	phosphatidylinositol-4,5-bisphosphate 3-kinase catalytic subunit delta	PIK3CD	CS
MOL036	Androst-4-Ene-3,17-Dione	phosphodiesterase 3B	PDE3B	CS
MOL036	Androst-4-Ene-3,17-Dione	phosphogluconate dehydrogenase	PGD	CS
MOL036	Androst-4-Ene-3,17-Dione	phosphatidylinositol-4,5-bisphosphate 3-kinase catalytic subunit alpha	PIK3CA	CS
MOL036	Androst-4-Ene-3,17-Dione	Adenosine receptor A2b	ADORA2B	CS
MOL036	Androst-4-Ene-3,17-Dione	phosphodiesterase 1A	PDE1A	CS
MOL036	Androst-4-Ene-3,17-Dione	phosphodiesterase 4D	PDE4D	CS
MOL036	Androst-4-Ene-3,17-Dione	phosphatidylinositol-4,5-bisphosphate 3-kinase catalytic subunit beta	PIK3CB	CS
MOL036	Androst-4-Ene-3,17-Dione	Inositol 1,4,5-trisphosphate receptor type 2	ITPR2	CS
MOL036	Androst-4-Ene-3,17-Dione	phosphodiesterase 1B	PDE1B	CS
MOL036	Androst-4-Ene-3,17-Dione	phosphodiesterase 7A	PDE7A	CS
MOL036	Androst-4-Ene-3,17-Dione	Inositol 1,4,5-trisphosphate receptor type 3	ITPR3	CS
MOL036	Androst-4-Ene-3,17-Dione	DNA polymerase alpha 2, accessory subunit	POLA2	CS
MOL036	Androst-4-Ene-3,17-Dione	phosphodiesterase 4C	PDE4C	CS
MOL036	Androst-4-Ene-3,17-Dione	phosphodiesterase 10A	PDE10A	CS
MOL036	Androst-4-Ene-3,17-Dione	phosphodiesterase 1C	PDE1C	CS
MOL036	Androst-4-Ene-3,17-Dione	Serine-protein kinase ATM	ATM	CS
MOL036	Androst-4-Ene-3,17-Dione	phosphodiesterase 6B	PDE6B	CS
MOL036	Androst-4-Ene-3,17-Dione	phosphodiesterase 4B	PDE4B	CS
MOL036	Androst-4-Ene-3,17-Dione	phosphodiesterase 2A	PDE2A	CS
MOL036	Androst-4-Ene-3,17-Dione	Adenosine receptor A1	ADORA1	CS
MOL036	Androst-4-Ene-3,17-Dione	Aromatase	CYP19A1	CS
MOL036	Androst-4-Ene-3,17-Dione	phosphodiesterase 8B	PDE8B	CS
MOL036	Androst-4-Ene-3,17-Dione	5'-nucleotidase	NT5E	CS
MOL036	Androst-4-Ene-3,17-Dione	Histone deacetylase 2	HDAC2	CS
MOL036	Androst-4-Ene-3,17-Dione	phosphodiesterase 6C	PDE6C	CS
MOL036	Androst-4-Ene-3,17-Dione	phosphodiesterase 11A	PDE11A	CS
MOL036	Androst-4-Ene-3,17-Dione	phosphodiesterase 8A	PDE8A	CS
MOL036	Androst-4-Ene-3,17-Dione	RAD50 interactor 1	RINT1	CS
MOL036	Androst-4-Ene-3,17-Dione	receptor interacting serine/threonine kinase 1	RIPK1	CS
MOL036	Androst-4-Ene-3,17-Dione	phosphoinositide-3-kinase regulatory subunit 1	PIK3R1	CS
MOL036	Androst-4-Ene-3,17-Dione	Wnt family member 4	WNT4	CS
MOL036	Androst-4-Ene-3,17-Dione	tachykinin receptor 2	TACR2	CS
MOL036	Androst-4-Ene-3,17-Dione	AMP deaminase 3	AMPD3	CS
MOL036	Androst-4-Ene-3,17-Dione	CX3C chemokine receptor 1	CX3CR1	CS
MOL036	Androst-4-Ene-3,17-Dione	Adenosine deaminase	ADA	CS
MOL036	Androst-4-Ene-3,17-Dione	Huntingtin-associated protein 1	HAP1	CS
MOL036	Androst-4-Ene-3,17-Dione	gluconokinase	IDNK	CS
MOL036	Androst-4-Ene-3,17-Dione	steroid 5 alpha-reductase 1	SRD5A1	CS
MOL036	Androst-4-Ene-3,17-Dione	prolactin receptor	PRLR	CS
MOL036	Androst-4-Ene-3,17-Dione	Glucocorticoid receptor	NR3C1	CS
MOL036	Androst-4-Ene-3,17-Dione	Annexin A1	ANXA1	CS
MOL037	Testosterone	Androgen receptor	AR	CS
MOL037	Testosterone	steroid 5 alpha-reductase 1	SRD5A1	CS
MOL037	Testosterone	Steroid 17-alpha-hydroxylase/17	CYP17A1	CS
MOL037	Testosterone	Estrogen receptor	ESR1	CS
MOL037	Testosterone	Progesterone receptor	PGR	CS
MOL037	Testosterone	Glucocorticoid receptor	NR3C1	CS
MOL037	Testosterone	opioid receptor kappa 1	OPRK1	CS
MOL037	Testosterone	Annexin A1	ANXA1	CS
MOL037	Testosterone	Mineralocorticoid receptor	NR3C2	CS
MOL037	Testosterone	Sodium/potassium-transporting ATPase subunit alpha-1	ATP1A1	CS
MOL037	Testosterone	Neurogenic locus notch homolog protein 2	NOTCH2	CS
MOL037	Testosterone	solute carrier family 8 member A1	SLC8A1	CS
MOL037	Testosterone	Coagulation factor VII	F12	CS
MOL037	Testosterone	prolactin receptor	PRLR	CS
MOL037	Testosterone	transient receptor potential cation channel subfamily V member 1	TRPV1	CS
MOL037	Testosterone	Fatty acid desaturase 2	FADS2	CS
MOL037	Testosterone	Fatty acid desaturase 1	FADS1	CS
MOL037	Testosterone	Prostaglandin G/H synthase 1	PTGS1	CS
MOL037	Testosterone	Prostaglandin G/H synthase 2	PTGS2	CS
MOL037	Testosterone	Elongation of very long chain fatty acids protein 4	ELOVL4	CS
MOL037	Testosterone	Corticosteroid 11-beta-dehydrogenase isozyme 1	HSD11B1	CS
MOL038	3,5-Dihydroxybenzoic Acid	phospholipase A2 group IIE	PLA2G2E	CS
MOL038	3,5-Dihydroxybenzoic Acid	Aldo-keto reductase family 1 member C2	AKR1C2	CS
MOL038	3,5-Dihydroxybenzoic Acid	Peroxisome proliferator activated receptor gamma	PPARG	CS
MOL038	3,5-Dihydroxybenzoic Acid	Myeloperoxidase	MPO	CS
MOL038	3,5-Dihydroxybenzoic Acid	Aldo-keto reductase family 1 member C1	AKR1C1	CS
MOL038	3,5-Dihydroxybenzoic Acid	Prostaglandin G/H synthase 1	PTGS1	CS
MOL038	3,5-Dihydroxybenzoic Acid	Prostaglandin G/H synthase 2	PTGS2	CS
MOL038	3,5-Dihydroxybenzoic Acid	Arachidonate 5-lipoxygenase	ALOX5	CS
MOL038	3,5-Dihydroxybenzoic Acid	Inhibitor of nuclear factor kappa-B kinase subunit beta	IKBKB	CS
MOL038	3,5-Dihydroxybenzoic Acid	Inhibitor of nuclear factor kappa-B kinase subunit alpha	CHUK	CS
MOL038	3,5-Dihydroxybenzoic Acid	Apolipoprotein A-II	APOA2	CS
MOL038	3,5-Dihydroxybenzoic Acid	Estradiol 17-beta-dehydrogenase 2	HSD17B2	CS
MOL038	3,5-Dihydroxybenzoic Acid	serpin family E member 1	SERPINE1	CS
MOL038	3,5-Dihydroxybenzoic Acid	Interleukin-1 beta	IL1B	CS
MOL038	3,5-Dihydroxybenzoic Acid	Interleukin-13	IL13	CS
MOL038	3,5-Dihydroxybenzoic Acid	serpin family B member 7	SERPINB7	CS
MOL039	Musennin	Glycine receptor subunit alpha-3	GLRA3	CS
MOL039	Musennin	Glucocorticoid receptor	NR3C1	CS
MOL039	Musennin	Sodium/potassium-transporting ATPase subunit alpha-1	ATP1A1	CS
MOL039	Musennin	Gamma-aminobutyric acid receptor subunit beta-3	GABRB3	CS
MOL040	17-Beta-Estradiol	Estrogen receptor	ESR1	CS
MOL040	17-Beta-Estradiol	Nuclear receptor subfamily 1 group I member 2	NR1I2	CS
MOL040	17-Beta-Estradiol	Estrogen receptor beta	ESR2	CS
MOL040	17-Beta-Estradiol	Annexin A1	ANXA1	CS
MOL040	17-Beta-Estradiol	Glucocorticoid receptor	NR3C1	CS
MOL040	17-Beta-Estradiol	Estrogen-related receptor gamma	ESRRG	CS
MOL040	17-Beta-Estradiol	Steroid 17-alpha-hydroxylase/17	CYP17A1	CS
MOL040	17-Beta-Estradiol	Progesterone receptor	PGR	CS
MOL040	17-Beta-Estradiol	Androgen receptor	AR	CS
MOL040	17-Beta-Estradiol	opioid receptor kappa 1	OPRK1	CS
MOL040	17-Beta-Estradiol	Mineralocorticoid receptor	NR3C2	CS
MOL040	17-Beta-Estradiol	Sodium-dependent dopamine transporter	SLC6A3	CS
MOL040	17-Beta-Estradiol	D(1B) dopamine receptor	DRD5	CS
MOL040	17-Beta-Estradiol	Steroid hormone receptor ERR2	ESRRB	CS
MOL040	17-Beta-Estradiol	Sodium-dependent serotonin transporter	SLC6A4	CS
MOL040	17-Beta-Estradiol	prostaglandin E receptor 1	PTGER1	CS
MOL040	17-Beta-Estradiol	Dopamine D1 receptor	DRD1	CS
MOL040	17-Beta-Estradiol	D(4) dopamine receptor	DRD4	CS
MOL040	17-Beta-Estradiol	5-hydroxytryptamine receptor 7	HTR7	CS
MOL040	17-Beta-Estradiol	Nitric oxide synthase, inducible	NOS2	CS
MOL040	17-Beta-Estradiol	prostaglandin E receptor 2	PTGER2	CS
MOL040	17-Beta-Estradiol	prostaglandin E receptor 4	PTGER4	CS
MOL040	17-Beta-Estradiol	5-hydroxytryptamine receptor 1A	HTR1A	CS
MOL040	17-Beta-Estradiol	Aromatase	CYP19A1	CS
MOL040	17-Beta-Estradiol	Dopamine beta-hydroxylase	DBH	CS
MOL040	17-Beta-Estradiol	prostaglandin E receptor 3	PTGER3	CS
MOL040	17-Beta-Estradiol	D(3) dopamine receptor	DRD3	CS
MOL040	17-Beta-Estradiol	D(2) dopamine receptor	DRD2	CS
MOL040	17-Beta-Estradiol	Sodium-dependent noradrenaline transporter	SLC6A2	CS
MOL040	17-Beta-Estradiol	Nuclear receptor subfamily 0 group B member 1	NR0B1	CS
MOL040	17-Beta-Estradiol	opioid receptor mu 1	OPRM1	CS
MOL040	17-Beta-Estradiol	Delta-type opioid receptor	OPRD1	CS
MOL040	17-Beta-Estradiol	Arachidonate 5-lipoxygenase	ALOX5	CS
MOL040	17-Beta-Estradiol	transcription factor AP-2 gamma	TFAP2C	CS
MOL040	17-Beta-Estradiol	solute carrier family 2 member 1	SLC2A1	CS
MOL040	17-Beta-Estradiol	TOX high mobility group box family member 3	TOX3	CS
MOL040	17-Beta-Estradiol	sonic hedgehog	SHH	CS
MOL040	17-Beta-Estradiol	Lymphoid enhancer-binding factor 1	LEF1	CS
MOL040	17-Beta-Estradiol	Transforming growth factor beta-1	TGFB1	CS
MOL040	17-Beta-Estradiol	Amphiregulin	AREG	CS
MOL040	17-Beta-Estradiol	G-protein coupled estrogen receptor 1	GPER1	CS
MOL040	17-Beta-Estradiol	Wnt family member 5A	WNT5A	CS
MOL040	17-Beta-Estradiol	Mediator of RNA polymerase II transcription subunit 1	MED1	CS
MOL040	17-Beta-Estradiol	Fibroblast growth factor receptor 2	FGFR2	CS
MOL040	17-Beta-Estradiol	ATP-binding cassette sub-family G member 2	ABCG2	CS
MOL040	17-Beta-Estradiol	SRY-box 9	SOX9	CS
MOL040	17-Beta-Estradiol	Homeobox protein Nkx-3.1	NKX3-1	CS
MOL040	17-Beta-Estradiol	vitamin D receptor	VDR	CS
MOL040	17-Beta-Estradiol	Wnt family member 4	WNT4	CS
MOL040	17-Beta-Estradiol	Multidrug resistance protein 1	ABCB1	CS
MOL040	17-Beta-Estradiol	tripartite motif containing 24	TRIM24	CS
MOL040	17-Beta-Estradiol	Phosphatidylcholine translocator ABCB4	ABCB4	CS
MOL040	17-Beta-Estradiol	Nuclear receptor subfamily 1 group I member 3	NR1I3	CS
MOL041	Allantoin	phosphodiesterase 4A	PDE4A	CS
MOL041	Allantoin	Gamma-aminobutyric-acid receptor alpha-2 subunit	GABRA2	CS
MOL041	Allantoin	Gamma-aminobutyric acid receptor subunit delta	GABRD	CS
MOL041	Allantoin	Neuronal acetylcholine receptor subunit alpha-4	CHRNA4	CS
MOL041	Allantoin	Gamma-aminobutyric acid receptor subunit beta-1	GABRB1	CS
MOL041	Allantoin	Adenosine receptor A2a	ADORA2A	CS
MOL041	Allantoin	Gamma-aminobutyric acid receptor subunit gamma-3	GABRG3	CS
MOL041	Allantoin	glutamate ionotropic receptor NMDA type subunit 3B	GRIN3B	CS
MOL041	Allantoin	Neuronal acetylcholine receptor protein, alpha-7 chain	CHRNA7	CS
MOL041	Allantoin	glutamate ionotropic receptor NMDA type subunit 2A	GRIN2A	CS
MOL041	Allantoin	Gamma-aminobutyric acid receptor subunit epsilon	GABRE	CS
MOL041	Allantoin	Gamma-aminobutyric-acid receptor alpha-3 subunit	GABRA3	CS
MOL041	Allantoin	Adenosine receptor A2b	ADORA2B	CS
MOL041	Allantoin	Gamma-aminobutyric acid receptor subunit gamma-1	GABRG1	CS
MOL041	Allantoin	Gamma-aminobutyric acid receptor subunit pi	GABRP	CS
MOL041	Allantoin	glutamate ionotropic receptor AMPA type subunit 2	GRIA2	CS
MOL041	Allantoin	Gamma-aminobutyric acid receptor subunit alpha-4	GABRA4	CS
MOL041	Allantoin	Gamma-aminobutyric acid receptor subunit beta-2	GABRB2	CS
MOL041	Allantoin	glutamate ionotropic receptor NMDA type subunit 2C	GRIN2C	CS
MOL041	Allantoin	glutamate ionotropic receptor NMDA type subunit 2B	GRIN2B	CS
MOL041	Allantoin	Gamma-aminobutyric acid receptor subunit theta	GABRQ	CS
MOL041	Allantoin	Adenosine receptor A3	ADORA3	CS
MOL041	Allantoin	Gamma-aminobutyric acid receptor subunit beta-3	GABRB3	CS
MOL041	Allantoin	glutamate ionotropic receptor NMDA type subunit 3A	GRIN3A	CS
MOL041	Allantoin	Gamma-aminobutyric-acid receptor alpha-5 subunit	GABRA5	CS
MOL041	Allantoin	Gamma-aminobutyric-acid receptor subunit alpha-6	GABRA6	CS
MOL041	Allantoin	Gamma-aminobutyric acid receptor subunit alpha-1	GABRA1	CS
MOL041	Allantoin	phosphodiesterase 4B	PDE4B	CS
MOL041	Allantoin	Gamma-aminobutyric acid receptor subunit gamma-2	GABRG2	CS
MOL041	Allantoin	glutamate ionotropic receptor NMDA type subunit 2D	GRIN2D	CS
MOL041	Allantoin	Adenosine receptor A1	ADORA1	CS
MOL041	Allantoin	CHRNA7-FAM7A fusion protein	CHRFAM7A	CS
MOL041	Allantoin	glutamate ionotropic receptor kainate type subunit 2	GRIK2	CS
MOL041	Allantoin	glutamate ionotropic receptor NMDA type subunit 1	GRIN1	CS
MOL041	Allantoin	receptor interacting serine/threonine kinase 1	RIPK1	CS
MOL041	Allantoin	phosphodiesterase 4D	PDE4D	CS
MOL041	Allantoin	Alpha-1B adrenergic receptor	ADRA1B	CS
MOL041	Allantoin	tachykinin receptor 2	TACR2	CS
MOL041	Allantoin	Bifunctional epoxide hydrolase 2	EPHX2	CS
MOL041	Allantoin	CX3C chemokine receptor 1	CX3CR1	CS
MOL041	Allantoin	Adenosine deaminase	ADA	CS
MOL041	Allantoin	Neuronal acetylcholine receptor subunit alpha-9	CHRNA9	CS
MOL041	Allantoin	Huntingtin-associated protein 1	HAP1	CS
MOL042	3-Methylcyclotridecan-1-One	sodium voltage-gated channel alpha subunit 11	SCN11A	CS
MOL042	3-Methylcyclotridecan-1-One	sodium voltage-gated channel beta subunit 2	SCN2B	CS
MOL042	3-Methylcyclotridecan-1-One	4-aminobutyrate aminotransferase, mitochondrial	ABAT	CS
MOL042	3-Methylcyclotridecan-1-One	sodium voltage-gated channel alpha subunit 1	SCN1A	CS
MOL042	3-Methylcyclotridecan-1-One	sodium voltage-gated channel beta subunit 3	SCN3B	CS
MOL042	3-Methylcyclotridecan-1-One	sodium voltage-gated channel alpha subunit 3	SCN3A	CS
MOL042	3-Methylcyclotridecan-1-One	sodium voltage-gated channel alpha subunit 7	SCN7A	CS
MOL042	3-Methylcyclotridecan-1-One	sodium voltage-gated channel alpha subunit 5	SCN5A	CS
MOL042	3-Methylcyclotridecan-1-One	sodium voltage-gated channel alpha subunit 10	SCN10A	CS
MOL042	3-Methylcyclotridecan-1-One	3-oxo-5-beta-steroid 4-dehydrogenase	AKR1D1	CS
MOL042	3-Methylcyclotridecan-1-One	Succinate-semialdehyde dehydrogenase	ALDH5A1	CS
MOL042	3-Methylcyclotridecan-1-One	sodium voltage-gated channel alpha subunit 2	SCN2A	CS
MOL042	3-Methylcyclotridecan-1-One	Histone deacetylase 9	HDAC9	CS
MOL042	3-Methylcyclotridecan-1-One	tyrosinase	TYR	CS
MOL042	3-Methylcyclotridecan-1-One	sodium voltage-gated channel alpha subunit 9	SCN9A	CS
MOL042	3-Methylcyclotridecan-1-One	sodium voltage-gated channel alpha subunit 4	SCN4A	CS
MOL042	3-Methylcyclotridecan-1-One	sodium voltage-gated channel beta subunit 4	SCN4B	CS
MOL042	3-Methylcyclotridecan-1-One	steroid 5 alpha-reductase 2	SRD5A2	CS
MOL042	3-Methylcyclotridecan-1-One	Short/branched chain specific acyl-CoA dehydrogenase	ACADSB	CS
MOL042	3-Methylcyclotridecan-1-One	sodium voltage-gated channel alpha subunit 8	SCN8A	CS
MOL042	3-Methylcyclotridecan-1-One	sodium voltage-gated channel beta subunit 1	SCN1B	CS
MOL042	3-Methylcyclotridecan-1-One	oxoglutarate dehydrogenase	OGDH	CS
MOL042	3-Methylcyclotridecan-1-One	Histone deacetylase 2	HDAC2	CS
MOL043	Muscopyridine	Gamma-aminobutyric acid receptor subunit beta-2	GABRB2	CS
MOL043	Muscopyridine	Gamma-aminobutyric acid receptor subunit beta-3	GABRB3	CS
MOL043	Muscopyridine	Thrombin	F2	CS
MOL043	Muscopyridine	G-protein coupled receptor 27	GPR27	CS
MOL044	5-Cis-Cyclopentadecen-1-One	phosphodiesterase 7B	PDE7B	CS
MOL044	5-Cis-Cyclopentadecen-1-One	phosphodiesterase 5A	PDE5A	CS
MOL044	5-Cis-Cyclopentadecen-1-One	phosphodiesterase 9A	PDE9A	CS
MOL044	5-Cis-Cyclopentadecen-1-One	phosphodiesterase 4A	PDE4A	CS
MOL044	5-Cis-Cyclopentadecen-1-One	ryanodine receptor 1	RYR1	CS
MOL044	5-Cis-Cyclopentadecen-1-One	Steroid 17-alpha-hydroxylase/17	CYP17A1	CS
MOL044	5-Cis-Cyclopentadecen-1-One	phosphodiesterase 3A	PDE3A	CS
MOL044	5-Cis-Cyclopentadecen-1-One	Adenosine receptor A2a	ADORA2A	CS
MOL044	5-Cis-Cyclopentadecen-1-One	Inositol 1,4,5-trisphosphate receptor type 1	ITPR1	CS
MOL044	5-Cis-Cyclopentadecen-1-One	phosphodiesterase 6A	PDE6A	CS
MOL044	5-Cis-Cyclopentadecen-1-One	protein kinase, DNA-activated, catalytic subunit	PRKDC	CS
MOL044	5-Cis-Cyclopentadecen-1-One	phosphatidylinositol-4,5-bisphosphate 3-kinase catalytic subunit delta	PIK3CD	CS
MOL044	5-Cis-Cyclopentadecen-1-One	Estrogen receptor	ESR1	CS
MOL044	5-Cis-Cyclopentadecen-1-One	phosphodiesterase 3B	PDE3B	CS
MOL044	5-Cis-Cyclopentadecen-1-One	phosphogluconate dehydrogenase	PGD	CS
MOL044	5-Cis-Cyclopentadecen-1-One	phosphatidylinositol-4,5-bisphosphate 3-kinase catalytic subunit alpha	PIK3CA	CS
MOL044	5-Cis-Cyclopentadecen-1-One	Adenosine receptor A2b	ADORA2B	CS
MOL044	5-Cis-Cyclopentadecen-1-One	phosphodiesterase 1A	PDE1A	CS
MOL044	5-Cis-Cyclopentadecen-1-One	phosphodiesterase 4D	PDE4D	CS
MOL044	5-Cis-Cyclopentadecen-1-One	Progesterone receptor	PGR	CS
MOL044	5-Cis-Cyclopentadecen-1-One	phosphatidylinositol-4,5-bisphosphate 3-kinase catalytic subunit beta	PIK3CB	CS
MOL044	5-Cis-Cyclopentadecen-1-One	Inositol 1,4,5-trisphosphate receptor type 2	ITPR2	CS
MOL044	5-Cis-Cyclopentadecen-1-One	phosphodiesterase 1B	PDE1B	CS
MOL044	5-Cis-Cyclopentadecen-1-One	opioid receptor kappa 1	OPRK1	CS
MOL044	5-Cis-Cyclopentadecen-1-One	phosphodiesterase 7A	PDE7A	CS
MOL044	5-Cis-Cyclopentadecen-1-One	Inositol 1,4,5-trisphosphate receptor type 3	ITPR3	CS
MOL044	5-Cis-Cyclopentadecen-1-One	DNA polymerase alpha 2, accessory subunit	POLA2	CS
MOL044	5-Cis-Cyclopentadecen-1-One	phosphodiesterase 4C	PDE4C	CS
MOL044	5-Cis-Cyclopentadecen-1-One	phosphodiesterase 10A	PDE10A	CS
MOL044	5-Cis-Cyclopentadecen-1-One	phosphodiesterase 1C	PDE1C	CS
MOL044	5-Cis-Cyclopentadecen-1-One	Serine-protein kinase ATM	ATM	CS
MOL044	5-Cis-Cyclopentadecen-1-One	phosphodiesterase 6B	PDE6B	CS
MOL044	5-Cis-Cyclopentadecen-1-One	phosphodiesterase 4B	PDE4B	CS
MOL044	5-Cis-Cyclopentadecen-1-One	phosphodiesterase 2A	PDE2A	CS
MOL044	5-Cis-Cyclopentadecen-1-One	Adenosine receptor A1	ADORA1	CS
MOL044	5-Cis-Cyclopentadecen-1-One	Aromatase	CYP19A1	CS
MOL044	5-Cis-Cyclopentadecen-1-One	phosphodiesterase 8B	PDE8B	CS
MOL044	5-Cis-Cyclopentadecen-1-One	5'-nucleotidase	NT5E	CS
MOL044	5-Cis-Cyclopentadecen-1-One	Histone deacetylase 2	HDAC2	CS
MOL044	5-Cis-Cyclopentadecen-1-One	phosphodiesterase 6C	PDE6C	CS
MOL044	5-Cis-Cyclopentadecen-1-One	phosphodiesterase 11A	PDE11A	CS
MOL044	5-Cis-Cyclopentadecen-1-One	phosphodiesterase 8A	PDE8A	CS
MOL044	5-Cis-Cyclopentadecen-1-One	Mineralocorticoid receptor	NR3C2	CS
MOL044	5-Cis-Cyclopentadecen-1-One	RAD50 interactor 1	RINT1	CS
MOL044	5-Cis-Cyclopentadecen-1-One	receptor interacting serine/threonine kinase 1	RIPK1	CS
MOL044	5-Cis-Cyclopentadecen-1-One	phosphoinositide-3-kinase regulatory subunit 1	PIK3R1	CS
MOL044	5-Cis-Cyclopentadecen-1-One	Wnt family member 4	WNT4	CS
MOL044	5-Cis-Cyclopentadecen-1-One	tachykinin receptor 2	TACR2	CS
MOL044	5-Cis-Cyclopentadecen-1-One	AMP deaminase 3	AMPD3	CS
MOL044	5-Cis-Cyclopentadecen-1-One	CX3C chemokine receptor 1	CX3CR1	CS
MOL044	5-Cis-Cyclopentadecen-1-One	Adenosine deaminase	ADA	CS
MOL044	5-Cis-Cyclopentadecen-1-One	Huntingtin-associated protein 1	HAP1	CS
MOL044	5-Cis-Cyclopentadecen-1-One	gluconokinase	IDNK	CS
MOL044	5-Cis-Cyclopentadecen-1-One	solute carrier family 8 member A1	SLC8A1	CS
MOL044	5-Cis-Cyclopentadecen-1-One	Coagulation factor VII	F12	CS
MOL044	5-Cis-Cyclopentadecen-1-One	transient receptor potential cation channel subfamily V member 1	TRPV1	CS
MOL044	5-Cis-Cyclopentadecen-1-One	Androgen receptor	AR	CS
MOL044	5-Cis-Cyclopentadecen-1-One	Fatty acid desaturase 2	FADS2	CS
MOL044	5-Cis-Cyclopentadecen-1-One	Fatty acid desaturase 1	FADS1	CS
MOL044	5-Cis-Cyclopentadecen-1-One	Prostaglandin G/H synthase 1	PTGS1	CS
MOL044	5-Cis-Cyclopentadecen-1-One	Prostaglandin G/H synthase 2	PTGS2	CS
MOL044	5-Cis-Cyclopentadecen-1-One	Elongation of very long chain fatty acids protein 4	ELOVL4	CS
MOL045	Decamine	sodium channel epithelial 1 alpha subunit	SCNN1A	CS
MOL045	Decamine	ATP-sensitive inward rectifier potassium channel 8	KCNJ8	CS
MOL045	Decamine	Alpha-1A adrenergic receptor	ADRA1A	CS
MOL045	Decamine	sodium voltage-gated channel alpha subunit 1	SCN1A	CS
MOL045	Decamine	sodium channel epithelial 1 gamma subunit	SCNN1G	CS
MOL045	Decamine	5-hydroxytryptamine 2A receptor	HTR2A	CS
MOL045	Decamine	Beta-2 adrenergic receptor	ADRB2	CS
MOL045	Decamine	Acetyl-CoA carboxylase 2	ACACB	CS
MOL045	Decamine	methylthioadenosine phosphorylase	MTAP	CS
MOL045	Decamine	Alpha-2A adrenergic receptor	ADRA2A	CS
MOL045	Decamine	toll like receptor 8	TLR8	CS
MOL045	Decamine	Beta-1 adrenergic receptor	ADRB1	CS
MOL045	Decamine	Adenine phosphoribosyltransferase	APRT	CS
MOL045	Decamine	Alpha-1D adrenergic receptor	ADRA1D	CS
MOL045	Decamine	peroxisomal trans-2-enoyl-CoA reductase	PECR	CS
MOL045	Decamine	Histamine H1 receptor	HRH1	CS
MOL045	Decamine	protein kinase AMP-activated catalytic subunit alpha 1	PRKAA1	CS
MOL045	Decamine	5-hydroxytryptamine receptor 7	HTR7	CS
MOL045	Decamine	Histamine H2 receptor	HRH2	CS
MOL045	Decamine	Alpha-1B adrenergic receptor	ADRA1B	CS
MOL045	Decamine	sodium channel epithelial 1 delta subunit	SCNN1D	CS
MOL045	Decamine	Alpha-2C adrenergic receptor	ADRA2C	CS
MOL045	Decamine	Membrane primary amine oxidase	AOC3	CS
MOL045	Decamine	prolyl 4-hydroxylase subunit alpha 1	P4HA1	CS
MOL045	Decamine	SRSF protein kinase 2	SRPK2	CS
MOL045	Decamine	toll like receptor 7	TLR7	CS
MOL045	Decamine	ATP-sensitive inward rectifier potassium channel 1	KCNJ1	CS
MOL045	Decamine	Type-1 angiotensin II receptor	AGTR1	CS
MOL045	Decamine	Beta-3 adrenergic receptor	ADRB3	CS
MOL045	Decamine	Low molecular weight phosphotyrosine protein phosphatase	ACP1	CS
MOL045	Decamine	sodium channel epithelial 1 beta subunit	SCNN1B	CS
MOL045	Decamine	Cytochrome P450 2B6	CYP2B6	CS
MOL045	Decamine	Alpha-2B adrenergic receptor	ADRA2B	CS
MOL045	Decamine	Sodium-dependent noradrenaline transporter	SLC6A2	CS
MOL045	Decamine	stabilizer of axonemal microtubules 1	SAXO1	CS
MOL045	Decamine	secretin	SCT	CS
MOL045	Decamine	UDP-glucose ceramide glucosyltransferase	UGCG	CS
MOL045	Decamine	phosphorylase kinase catalytic subunit gamma 2	PHKG2	CS
MOL045	Decamine	Amyloid-like protein 1	APLP1	CS
MOL045	Decamine	Adenosine kinase	ADK	CS
MOL045	Decamine	Acetyl-CoA carboxylase 1	ACACA	CS
MOL045	Decamine	Neuronal acetylcholine receptor protein, alpha-7 chain	CHRNA7	CS
MOL045	Decamine	purine nucleoside phosphorylase	PNP	CS
MOL045	Decamine	Beta-arrestin-2	ARRB2	CS
MOL045	Decamine	RAB7A, member RAS oncogene family	RAB7A	CS
MOL045	Decamine	protein kinase AMP-activated catalytic subunit alpha 2	PRKAA2	CS
MOL045	Decamine	5-hydroxytryptamine 2C receptor	HTR2C	CS
MOL045	Decamine	Heat shock protein HSP 90-beta	HSP90AB1	CS
MOL045	Decamine	Fatty aldehyde dehydrogenase	ALDH3A2	CS
MOL045	Decamine	Insulin	INS	CS
MOL045	Decamine	Calcium-binding and coiled-coil domain-containing protein 2	CALCOCO2	CS
MOL045	Decamine	solute carrier family 22 member 1	SLC22A1	CS
MOL045	Decamine	Retina-specific copper amine oxidase	AOC2	CS
MOL045	Decamine	Arrestin domain-containing protein 3	ARRDC3	CS
MOL045	Decamine	Calcitonin gene-related peptide 1	CALCA	CS
MOL045	Decamine	Hypoxanthine-guanine phosphoribosyltransferase	HPRT1	CS
MOL045	Decamine	Alpha-actinin-2	ACTN2	CS
MOL046	Musclide A1	protein S	PROS1	CS
MOL046	Musclide A1	protein C, inactivator of coagulation factors Va and VIIIa	PROC	CS
MOL047	Estragole	phosphodiesterase 4A	PDE4A	CS
MOL047	Estragole	phosphodiesterase 3A	PDE3A	CS
MOL047	Estragole	Voltage-dependent L-type calcium channel subunit alpha-1C	CACNA1C	CS
MOL047	Estragole	tRNA aspartic acid methyltransferase 1	TRDMT1	CS
MOL047	Estragole	Dihydrofolate reductase 2	DHFRL1	CS
MOL047	Estragole	Dihydrofolate reductase	DHFR	CS
MOL047	Estragole	phosphodiesterase 10A	PDE10A	CS
MOL047	Estragole	phosphodiesterase 2A	PDE2A	CS
MOL047	Estragole	thymidylate synthetase	TYMS	CS
MOL047	Estragole	serine hydroxymethyltransferase 1	SHMT1	CS
MOL047	Estragole	phosphodiesterase 3B	PDE3B	CS
MOL047	Estragole	Dematin	DMTN	CS
MOL047	Estragole	Calcium-activated potassium channel subunit alpha 1	KCNMA1	CS
MOL048	Cyclotetradecan-1-One	sodium voltage-gated channel alpha subunit 11	SCN11A	CS
MOL048	Cyclotetradecan-1-One	sodium voltage-gated channel beta subunit 2	SCN2B	CS
MOL048	Cyclotetradecan-1-One	4-aminobutyrate aminotransferase, mitochondrial	ABAT	CS
MOL048	Cyclotetradecan-1-One	sodium voltage-gated channel alpha subunit 1	SCN1A	CS
MOL048	Cyclotetradecan-1-One	sodium voltage-gated channel beta subunit 3	SCN3B	CS
MOL048	Cyclotetradecan-1-One	sodium voltage-gated channel alpha subunit 3	SCN3A	CS
MOL048	Cyclotetradecan-1-One	sodium voltage-gated channel alpha subunit 7	SCN7A	CS
MOL048	Cyclotetradecan-1-One	sodium voltage-gated channel alpha subunit 5	SCN5A	CS
MOL048	Cyclotetradecan-1-One	sodium voltage-gated channel alpha subunit 10	SCN10A	CS
MOL048	Cyclotetradecan-1-One	3-oxo-5-beta-steroid 4-dehydrogenase	AKR1D1	CS
MOL048	Cyclotetradecan-1-One	Succinate-semialdehyde dehydrogenase	ALDH5A1	CS
MOL048	Cyclotetradecan-1-One	sodium voltage-gated channel alpha subunit 2	SCN2A	CS
MOL048	Cyclotetradecan-1-One	Histone deacetylase 9	HDAC9	CS
MOL048	Cyclotetradecan-1-One	tyrosinase	TYR	CS
MOL048	Cyclotetradecan-1-One	sodium voltage-gated channel alpha subunit 9	SCN9A	CS
MOL048	Cyclotetradecan-1-One	sodium voltage-gated channel alpha subunit 4	SCN4A	CS
MOL048	Cyclotetradecan-1-One	sodium voltage-gated channel beta subunit 4	SCN4B	CS
MOL048	Cyclotetradecan-1-One	steroid 5 alpha-reductase 2	SRD5A2	CS
MOL048	Cyclotetradecan-1-One	Short/branched chain specific acyl-CoA dehydrogenase	ACADSB	CS
MOL048	Cyclotetradecan-1-One	sodium voltage-gated channel alpha subunit 8	SCN8A	CS
MOL048	Cyclotetradecan-1-One	sodium voltage-gated channel beta subunit 1	SCN1B	CS
MOL048	Cyclotetradecan-1-One	oxoglutarate dehydrogenase	OGDH	CS
MOL048	Cyclotetradecan-1-One	Histone deacetylase 2	HDAC2	CS
MOL049	3beta-Hydroxy-5alpha-Androstan-17-One	Androgen receptor	AR	CS
MOL049	3beta-Hydroxy-5alpha-Androstan-17-One	Estrogen-related receptor gamma	ESRRG	CS
MOL049	3beta-Hydroxy-5alpha-Androstan-17-One	Cytochrome c oxidase subunit 6C	COX6C	CS
MOL049	3beta-Hydroxy-5alpha-Androstan-17-One	Cytochrome c oxidase subunit 5B	COX5B	CS
MOL049	3beta-Hydroxy-5alpha-Androstan-17-One	Cytochrome c oxidase subunit 7C	COX7C	CS
MOL049	3beta-Hydroxy-5alpha-Androstan-17-One	mitochondrially encoded cytochrome c oxidase I	COX1	CS
MOL049	3beta-Hydroxy-5alpha-Androstan-17-One	Aldo-keto reductase family 1 member C2	AKR1C2	CS
MOL049	3beta-Hydroxy-5alpha-Androstan-17-One	3-oxo-5-beta-steroid 4-dehydrogenase	AKR1D1	CS
MOL049	3beta-Hydroxy-5alpha-Androstan-17-One	Cytochrome c oxidase subunit 5A	COX5A	CS
MOL049	3beta-Hydroxy-5alpha-Androstan-17-One	mitochondrially encoded cytochrome c oxidase III	COX3	CS
MOL049	3beta-Hydroxy-5alpha-Androstan-17-One	Cytochrome c oxidase subunit 7A1	COX7A1	CS
MOL049	3beta-Hydroxy-5alpha-Androstan-17-One	Ferrochelatase	FECH	CS
MOL049	3beta-Hydroxy-5alpha-Androstan-17-One	Cytochrome c oxidase subunit 4 isoform 1	COX4I1	CS
MOL049	3beta-Hydroxy-5alpha-Androstan-17-One	phospholipase A2 group IB	PLA2G1B	CS
MOL049	3beta-Hydroxy-5alpha-Androstan-17-One	Cytochrome c oxidase subunit 6A2	COX6A2	CS
MOL049	3beta-Hydroxy-5alpha-Androstan-17-One	tyrosinase	TYR	CS
MOL049	3beta-Hydroxy-5alpha-Androstan-17-One	Alcohol dehydrogenase 1C	ADH1C	CS
MOL049	3beta-Hydroxy-5alpha-Androstan-17-One	Cytochrome c oxidase subunit 6B1	COX6B1	CS
MOL049	3beta-Hydroxy-5alpha-Androstan-17-One	Gastrotropin	FABP6	CS
MOL049	3beta-Hydroxy-5alpha-Androstan-17-One	Liver carboxylesterase 1	CES1	CS
MOL049	3beta-Hydroxy-5alpha-Androstan-17-One	steroid 5 alpha-reductase 2	SRD5A2	CS
MOL049	3beta-Hydroxy-5alpha-Androstan-17-One	Cytochrome c oxidase subunit 7B	COX7B	CS
MOL049	3beta-Hydroxy-5alpha-Androstan-17-One	mitochondrially encoded cytochrome c oxidase II	COX2	CS
MOL049	3beta-Hydroxy-5alpha-Androstan-17-One	Cytochrome c oxidase subunit 8A	COX8A	CS
MOL049	3beta-Hydroxy-5alpha-Androstan-17-One	nuclear receptor subfamily 1 group H member 4	NR1H4	CS
MOL049	3beta-Hydroxy-5alpha-Androstan-17-One	sodium voltage-gated channel alpha subunit 11	SCN11A	CS
MOL049	3beta-Hydroxy-5alpha-Androstan-17-One	sodium voltage-gated channel beta subunit 2	SCN2B	CS
MOL049	3beta-Hydroxy-5alpha-Androstan-17-One	Voltage-dependent calcium channel subunit alpha-2/delta-1	CACNA2D1	CS
MOL049	3beta-Hydroxy-5alpha-Androstan-17-One	Tissue-type plasminogen activator	PLAT	CS
MOL049	3beta-Hydroxy-5alpha-Androstan-17-One	4-aminobutyrate aminotransferase, mitochondrial	ABAT	CS
MOL049	3beta-Hydroxy-5alpha-Androstan-17-One	sodium voltage-gated channel alpha subunit 1	SCN1A	CS
MOL049	3beta-Hydroxy-5alpha-Androstan-17-One	sodium voltage-gated channel beta subunit 3	SCN3B	CS
MOL049	3beta-Hydroxy-5alpha-Androstan-17-One	sodium voltage-gated channel alpha subunit 3	SCN3A	CS
MOL049	3beta-Hydroxy-5alpha-Androstan-17-One	Voltage-dependent P/Q-type calcium channel subunit alpha-1A	CACNA1A	CS
MOL049	3beta-Hydroxy-5alpha-Androstan-17-One	transient receptor potential cation channel subfamily V member 3	TRPV3	CS
MOL049	3beta-Hydroxy-5alpha-Androstan-17-One	sodium voltage-gated channel alpha subunit 7	SCN7A	CS
MOL049	3beta-Hydroxy-5alpha-Androstan-17-One	glutamate ionotropic receptor NMDA type subunit 3B	GRIN3B	CS
MOL049	3beta-Hydroxy-5alpha-Androstan-17-One	Voltage-dependent calcium channel subunit alpha-2/delta-2	CACNA2D2	CS
MOL049	3beta-Hydroxy-5alpha-Androstan-17-One	glutamate ionotropic receptor NMDA type subunit 2A	GRIN2A	CS
MOL049	3beta-Hydroxy-5alpha-Androstan-17-One	sodium voltage-gated channel alpha subunit 5	SCN5A	CS
MOL049	3beta-Hydroxy-5alpha-Androstan-17-One	sodium voltage-gated channel alpha subunit 10	SCN10A	CS
MOL049	3beta-Hydroxy-5alpha-Androstan-17-One	Succinate-semialdehyde dehydrogenase	ALDH5A1	CS
MOL049	3beta-Hydroxy-5alpha-Androstan-17-One	sodium voltage-gated channel alpha subunit 2	SCN2A	CS
MOL049	3beta-Hydroxy-5alpha-Androstan-17-One	plasminogen	PLG	CS
MOL049	3beta-Hydroxy-5alpha-Androstan-17-One	Histone deacetylase 9	HDAC9	CS
MOL049	3beta-Hydroxy-5alpha-Androstan-17-One	opioid receptor kappa 1	OPRK1	CS
MOL049	3beta-Hydroxy-5alpha-Androstan-17-One	Voltage-dependent N-type calcium channel subunit alpha-1B	CACNA1B	CS
MOL049	3beta-Hydroxy-5alpha-Androstan-17-One	sodium voltage-gated channel alpha subunit 9	SCN9A	CS
MOL049	3beta-Hydroxy-5alpha-Androstan-17-One	glutamate ionotropic receptor NMDA type subunit 2C	GRIN2C	CS
MOL049	3beta-Hydroxy-5alpha-Androstan-17-One	glutamate ionotropic receptor NMDA type subunit 2B	GRIN2B	CS
MOL049	3beta-Hydroxy-5alpha-Androstan-17-One	sodium voltage-gated channel alpha subunit 4	SCN4A	CS
MOL049	3beta-Hydroxy-5alpha-Androstan-17-One	sodium voltage-gated channel beta subunit 4	SCN4B	CS
MOL049	3beta-Hydroxy-5alpha-Androstan-17-One	glutamate ionotropic receptor NMDA type subunit 3A	GRIN3A	CS
MOL049	3beta-Hydroxy-5alpha-Androstan-17-One	Short/branched chain specific acyl-CoA dehydrogenase	ACADSB	CS
MOL049	3beta-Hydroxy-5alpha-Androstan-17-One	sodium voltage-gated channel alpha subunit 8	SCN8A	CS
MOL049	3beta-Hydroxy-5alpha-Androstan-17-One	sodium voltage-gated channel beta subunit 1	SCN1B	CS
MOL049	3beta-Hydroxy-5alpha-Androstan-17-One	glutamate ionotropic receptor NMDA type subunit 2D	GRIN2D	CS
MOL049	3beta-Hydroxy-5alpha-Androstan-17-One	Adenosine receptor A1	ADORA1	CS
MOL049	3beta-Hydroxy-5alpha-Androstan-17-One	transient receptor potential cation channel subfamily M member 8	TRPM8	CS
MOL049	3beta-Hydroxy-5alpha-Androstan-17-One	oxoglutarate dehydrogenase	OGDH	CS
MOL049	3beta-Hydroxy-5alpha-Androstan-17-One	Histone deacetylase 2	HDAC2	CS
MOL049	3beta-Hydroxy-5alpha-Androstan-17-One	glutamate ionotropic receptor NMDA type subunit 1	GRIN1	CS
MOL049	3beta-Hydroxy-5alpha-Androstan-17-One	transient receptor potential cation channel subfamily A member 1	TRPA1	CS
MOL050	Alpha-Estradiol	Estrogen receptor beta	ESR2	CS
MOL050	Alpha-Estradiol	Estrogen receptor	ESR1	CS
MOL050	Alpha-Estradiol	Nuclear receptor subfamily 1 group I member 2	NR1I2	CS
MOL050	Alpha-Estradiol	Delta-type opioid receptor	OPRD1	CS
MOL050	Alpha-Estradiol	opioid receptor kappa 1	OPRK1	CS
MOL050	Alpha-Estradiol	opioid receptor mu 1	OPRM1	CS
MOL050	Alpha-Estradiol	Arachidonate 5-lipoxygenase	ALOX5	CS
MOL051	Androsterone	Androgen receptor	AR	CS
MOL051	Androsterone	Estrogen-related receptor gamma	ESRRG	CS
MOL051	Androsterone	Cytochrome c oxidase subunit 6C	COX6C	CS
MOL051	Androsterone	Cytochrome c oxidase subunit 5B	COX5B	CS
MOL051	Androsterone	Cytochrome c oxidase subunit 7C	COX7C	CS
MOL051	Androsterone	mitochondrially encoded cytochrome c oxidase I	COX1	CS
MOL051	Androsterone	Aldo-keto reductase family 1 member C2	AKR1C2	CS
MOL051	Androsterone	3-oxo-5-beta-steroid 4-dehydrogenase	AKR1D1	CS
MOL051	Androsterone	Cytochrome c oxidase subunit 5A	COX5A	CS
MOL051	Androsterone	mitochondrially encoded cytochrome c oxidase III	COX3	CS
MOL051	Androsterone	Cytochrome c oxidase subunit 7A1	COX7A1	CS
MOL051	Androsterone	Ferrochelatase	FECH	CS
MOL051	Androsterone	Cytochrome c oxidase subunit 4 isoform 1	COX4I1	CS
MOL051	Androsterone	phospholipase A2 group IB	PLA2G1B	CS
MOL051	Androsterone	Cytochrome c oxidase subunit 6A2	COX6A2	CS
MOL051	Androsterone	tyrosinase	TYR	CS
MOL051	Androsterone	Alcohol dehydrogenase 1C	ADH1C	CS
MOL051	Androsterone	Cytochrome c oxidase subunit 6B1	COX6B1	CS
MOL051	Androsterone	Gastrotropin	FABP6	CS
MOL051	Androsterone	Liver carboxylesterase 1	CES1	CS
MOL051	Androsterone	steroid 5 alpha-reductase 2	SRD5A2	CS
MOL051	Androsterone	Cytochrome c oxidase subunit 7B	COX7B	CS
MOL051	Androsterone	mitochondrially encoded cytochrome c oxidase II	COX2	CS
MOL051	Androsterone	Cytochrome c oxidase subunit 8A	COX8A	CS
MOL051	Androsterone	nuclear receptor subfamily 1 group H member 4	NR1H4	CS
MOL051	Androsterone	sodium voltage-gated channel alpha subunit 11	SCN11A	CS
MOL051	Androsterone	sodium voltage-gated channel beta subunit 2	SCN2B	CS
MOL051	Androsterone	Voltage-dependent calcium channel subunit alpha-2/delta-1	CACNA2D1	CS
MOL051	Androsterone	Tissue-type plasminogen activator	PLAT	CS
MOL051	Androsterone	4-aminobutyrate aminotransferase, mitochondrial	ABAT	CS
MOL051	Androsterone	sodium voltage-gated channel alpha subunit 1	SCN1A	CS
MOL051	Androsterone	sodium voltage-gated channel beta subunit 3	SCN3B	CS
MOL051	Androsterone	sodium voltage-gated channel alpha subunit 3	SCN3A	CS
MOL051	Androsterone	Voltage-dependent P/Q-type calcium channel subunit alpha-1A	CACNA1A	CS
MOL051	Androsterone	transient receptor potential cation channel subfamily V member 3	TRPV3	CS
MOL051	Androsterone	sodium voltage-gated channel alpha subunit 7	SCN7A	CS
MOL051	Androsterone	glutamate ionotropic receptor NMDA type subunit 3B	GRIN3B	CS
MOL051	Androsterone	Voltage-dependent calcium channel subunit alpha-2/delta-2	CACNA2D2	CS
MOL051	Androsterone	glutamate ionotropic receptor NMDA type subunit 2A	GRIN2A	CS
MOL051	Androsterone	sodium voltage-gated channel alpha subunit 5	SCN5A	CS
MOL051	Androsterone	sodium voltage-gated channel alpha subunit 10	SCN10A	CS
MOL051	Androsterone	Succinate-semialdehyde dehydrogenase	ALDH5A1	CS
MOL051	Androsterone	sodium voltage-gated channel alpha subunit 2	SCN2A	CS
MOL051	Androsterone	plasminogen	PLG	CS
MOL051	Androsterone	Histone deacetylase 9	HDAC9	CS
MOL051	Androsterone	opioid receptor kappa 1	OPRK1	CS
MOL051	Androsterone	Voltage-dependent N-type calcium channel subunit alpha-1B	CACNA1B	CS
MOL051	Androsterone	sodium voltage-gated channel alpha subunit 9	SCN9A	CS
MOL051	Androsterone	glutamate ionotropic receptor NMDA type subunit 2C	GRIN2C	CS
MOL051	Androsterone	glutamate ionotropic receptor NMDA type subunit 2B	GRIN2B	CS
MOL051	Androsterone	sodium voltage-gated channel alpha subunit 4	SCN4A	CS
MOL051	Androsterone	sodium voltage-gated channel beta subunit 4	SCN4B	CS
MOL051	Androsterone	glutamate ionotropic receptor NMDA type subunit 3A	GRIN3A	CS
MOL051	Androsterone	Short/branched chain specific acyl-CoA dehydrogenase	ACADSB	CS
MOL051	Androsterone	sodium voltage-gated channel alpha subunit 8	SCN8A	CS
MOL051	Androsterone	sodium voltage-gated channel beta subunit 1	SCN1B	CS
MOL051	Androsterone	glutamate ionotropic receptor NMDA type subunit 2D	GRIN2D	CS
MOL051	Androsterone	Adenosine receptor A1	ADORA1	CS
MOL051	Androsterone	transient receptor potential cation channel subfamily M member 8	TRPM8	CS
MOL051	Androsterone	oxoglutarate dehydrogenase	OGDH	CS
MOL051	Androsterone	Histone deacetylase 2	HDAC2	CS
MOL051	Androsterone	glutamate ionotropic receptor NMDA type subunit 1	GRIN1	CS
MOL051	Androsterone	transient receptor potential cation channel subfamily A member 1	TRPA1	CS
MOL052	Cyclovirobuxine	Maltase-glucoamylase, intestinal	MGAM	CS
MOL052	Cyclovirobuxine	solute carrier family 18 member A2	SLC18A2	CS
MOL052	Cyclovirobuxine	Neuronal acetylcholine receptor subunit alpha-2	CHRNA2	CS
MOL052	Cyclovirobuxine	trace amine associated receptor 1	TAAR1	CS
MOL053	Cholesterol	vitamin D receptor	VDR	CS
MOL053	Cholesterol	25-hydroxyvitamin D-1 alpha hydroxylase	CYP27B1	CS
MOL053	Cholesterol	Vitamin D-binding protein	GC	CS
MOL053	Cholesterol	SNW domain containing 1	SNW1	CS
MOL053	Cholesterol	Estrogen receptor	ESR1	CS
MOL053	Cholesterol	Progesterone receptor	PGR	CS
MOL054	Muscone	sodium voltage-gated channel alpha subunit 11	SCN11A	CS
MOL054	Muscone	sodium voltage-gated channel beta subunit 2	SCN2B	CS
MOL054	Muscone	4-aminobutyrate aminotransferase, mitochondrial	ABAT	CS
MOL054	Muscone	sodium voltage-gated channel alpha subunit 1	SCN1A	CS
MOL054	Muscone	sodium voltage-gated channel beta subunit 3	SCN3B	CS
MOL054	Muscone	sodium voltage-gated channel alpha subunit 3	SCN3A	CS
MOL054	Muscone	sodium voltage-gated channel alpha subunit 7	SCN7A	CS
MOL054	Muscone	sodium voltage-gated channel alpha subunit 5	SCN5A	CS
MOL054	Muscone	sodium voltage-gated channel alpha subunit 10	SCN10A	CS
MOL054	Muscone	3-oxo-5-beta-steroid 4-dehydrogenase	AKR1D1	CS
MOL054	Muscone	Succinate-semialdehyde dehydrogenase	ALDH5A1	CS
MOL054	Muscone	sodium voltage-gated channel alpha subunit 2	SCN2A	CS
MOL054	Muscone	Histone deacetylase 9	HDAC9	CS
MOL054	Muscone	tyrosinase	TYR	CS
MOL054	Muscone	sodium voltage-gated channel alpha subunit 9	SCN9A	CS
MOL054	Muscone	sodium voltage-gated channel alpha subunit 4	SCN4A	CS
MOL054	Muscone	sodium voltage-gated channel beta subunit 4	SCN4B	CS
MOL054	Muscone	steroid 5 alpha-reductase 2	SRD5A2	CS
MOL054	Muscone	Short/branched chain specific acyl-CoA dehydrogenase	ACADSB	CS
MOL054	Muscone	sodium voltage-gated channel alpha subunit 8	SCN8A	CS
MOL054	Muscone	sodium voltage-gated channel beta subunit 1	SCN1B	CS
MOL054	Muscone	oxoglutarate dehydrogenase	OGDH	CS
MOL054	Muscone	Histone deacetylase 2	HDAC2	CS
MOL055	2,6-Decamethylene Pyridine	Gamma-aminobutyric acid receptor subunit beta-2	GABRB2	CS
MOL055	2,6-Decamethylene Pyridine	Gamma-aminobutyric acid receptor subunit beta-3	GABRB3	CS
MOL055	2,6-Decamethylene Pyridine	Thrombin	F2	CS
MOL055	2,6-Decamethylene Pyridine	G-protein coupled receptor 27	GPR27	CS
MOL056	3alpha-Hydroxy-5alpha-Androstan-17-One	Androgen receptor	AR	CS
MOL056	3alpha-Hydroxy-5alpha-Androstan-17-One	Estrogen-related receptor gamma	ESRRG	CS
MOL056	3alpha-Hydroxy-5alpha-Androstan-17-One	Cytochrome c oxidase subunit 6C	COX6C	CS
MOL056	3alpha-Hydroxy-5alpha-Androstan-17-One	Cytochrome c oxidase subunit 5B	COX5B	CS
MOL056	3alpha-Hydroxy-5alpha-Androstan-17-One	Cytochrome c oxidase subunit 7C	COX7C	CS
MOL056	3alpha-Hydroxy-5alpha-Androstan-17-One	mitochondrially encoded cytochrome c oxidase I	COX1	CS
MOL056	3alpha-Hydroxy-5alpha-Androstan-17-One	Aldo-keto reductase family 1 member C2	AKR1C2	CS
MOL056	3alpha-Hydroxy-5alpha-Androstan-17-One	3-oxo-5-beta-steroid 4-dehydrogenase	AKR1D1	CS
MOL056	3alpha-Hydroxy-5alpha-Androstan-17-One	Cytochrome c oxidase subunit 5A	COX5A	CS
MOL056	3alpha-Hydroxy-5alpha-Androstan-17-One	mitochondrially encoded cytochrome c oxidase III	COX3	CS
MOL056	3alpha-Hydroxy-5alpha-Androstan-17-One	Cytochrome c oxidase subunit 7A1	COX7A1	CS
MOL056	3alpha-Hydroxy-5alpha-Androstan-17-One	Ferrochelatase	FECH	CS
MOL056	3alpha-Hydroxy-5alpha-Androstan-17-One	Cytochrome c oxidase subunit 4 isoform 1	COX4I1	CS
MOL056	3alpha-Hydroxy-5alpha-Androstan-17-One	phospholipase A2 group IB	PLA2G1B	CS
MOL056	3alpha-Hydroxy-5alpha-Androstan-17-One	Cytochrome c oxidase subunit 6A2	COX6A2	CS
MOL056	3alpha-Hydroxy-5alpha-Androstan-17-One	tyrosinase	TYR	CS
MOL056	3alpha-Hydroxy-5alpha-Androstan-17-One	Alcohol dehydrogenase 1C	ADH1C	CS
MOL056	3alpha-Hydroxy-5alpha-Androstan-17-One	Cytochrome c oxidase subunit 6B1	COX6B1	CS
MOL056	3alpha-Hydroxy-5alpha-Androstan-17-One	Gastrotropin	FABP6	CS
MOL056	3alpha-Hydroxy-5alpha-Androstan-17-One	Liver carboxylesterase 1	CES1	CS
MOL056	3alpha-Hydroxy-5alpha-Androstan-17-One	steroid 5 alpha-reductase 2	SRD5A2	CS
MOL056	3alpha-Hydroxy-5alpha-Androstan-17-One	Cytochrome c oxidase subunit 7B	COX7B	CS
MOL056	3alpha-Hydroxy-5alpha-Androstan-17-One	mitochondrially encoded cytochrome c oxidase II	COX2	CS
MOL056	3alpha-Hydroxy-5alpha-Androstan-17-One	Cytochrome c oxidase subunit 8A	COX8A	CS
MOL056	3alpha-Hydroxy-5alpha-Androstan-17-One	nuclear receptor subfamily 1 group H member 4	NR1H4	CS
MOL056	3alpha-Hydroxy-5alpha-Androstan-17-One	sodium voltage-gated channel alpha subunit 11	SCN11A	CS
MOL056	3alpha-Hydroxy-5alpha-Androstan-17-One	sodium voltage-gated channel beta subunit 2	SCN2B	CS
MOL056	3alpha-Hydroxy-5alpha-Androstan-17-One	Voltage-dependent calcium channel subunit alpha-2/delta-1	CACNA2D1	CS
MOL056	3alpha-Hydroxy-5alpha-Androstan-17-One	Tissue-type plasminogen activator	PLAT	CS
MOL056	3alpha-Hydroxy-5alpha-Androstan-17-One	4-aminobutyrate aminotransferase, mitochondrial	ABAT	CS
MOL056	3alpha-Hydroxy-5alpha-Androstan-17-One	sodium voltage-gated channel alpha subunit 1	SCN1A	CS
MOL056	3alpha-Hydroxy-5alpha-Androstan-17-One	sodium voltage-gated channel beta subunit 3	SCN3B	CS
MOL056	3alpha-Hydroxy-5alpha-Androstan-17-One	sodium voltage-gated channel alpha subunit 3	SCN3A	CS
MOL056	3alpha-Hydroxy-5alpha-Androstan-17-One	Voltage-dependent P/Q-type calcium channel subunit alpha-1A	CACNA1A	CS
MOL056	3alpha-Hydroxy-5alpha-Androstan-17-One	transient receptor potential cation channel subfamily V member 3	TRPV3	CS
MOL056	3alpha-Hydroxy-5alpha-Androstan-17-One	sodium voltage-gated channel alpha subunit 7	SCN7A	CS
MOL056	3alpha-Hydroxy-5alpha-Androstan-17-One	glutamate ionotropic receptor NMDA type subunit 3B	GRIN3B	CS
MOL056	3alpha-Hydroxy-5alpha-Androstan-17-One	Voltage-dependent calcium channel subunit alpha-2/delta-2	CACNA2D2	CS
MOL056	3alpha-Hydroxy-5alpha-Androstan-17-One	glutamate ionotropic receptor NMDA type subunit 2A	GRIN2A	CS
MOL056	3alpha-Hydroxy-5alpha-Androstan-17-One	sodium voltage-gated channel alpha subunit 5	SCN5A	CS
MOL056	3alpha-Hydroxy-5alpha-Androstan-17-One	sodium voltage-gated channel alpha subunit 10	SCN10A	CS
MOL056	3alpha-Hydroxy-5alpha-Androstan-17-One	Succinate-semialdehyde dehydrogenase	ALDH5A1	CS
MOL056	3alpha-Hydroxy-5alpha-Androstan-17-One	sodium voltage-gated channel alpha subunit 2	SCN2A	CS
MOL056	3alpha-Hydroxy-5alpha-Androstan-17-One	plasminogen	PLG	CS
MOL056	3alpha-Hydroxy-5alpha-Androstan-17-One	Histone deacetylase 9	HDAC9	CS
MOL056	3alpha-Hydroxy-5alpha-Androstan-17-One	opioid receptor kappa 1	OPRK1	CS
MOL056	3alpha-Hydroxy-5alpha-Androstan-17-One	Voltage-dependent N-type calcium channel subunit alpha-1B	CACNA1B	CS
MOL056	3alpha-Hydroxy-5alpha-Androstan-17-One	sodium voltage-gated channel alpha subunit 9	SCN9A	CS
MOL056	3alpha-Hydroxy-5alpha-Androstan-17-One	glutamate ionotropic receptor NMDA type subunit 2C	GRIN2C	CS
MOL056	3alpha-Hydroxy-5alpha-Androstan-17-One	glutamate ionotropic receptor NMDA type subunit 2B	GRIN2B	CS
MOL056	3alpha-Hydroxy-5alpha-Androstan-17-One	sodium voltage-gated channel alpha subunit 4	SCN4A	CS
MOL056	3alpha-Hydroxy-5alpha-Androstan-17-One	sodium voltage-gated channel beta subunit 4	SCN4B	CS
MOL056	3alpha-Hydroxy-5alpha-Androstan-17-One	glutamate ionotropic receptor NMDA type subunit 3A	GRIN3A	CS
MOL056	3alpha-Hydroxy-5alpha-Androstan-17-One	Short/branched chain specific acyl-CoA dehydrogenase	ACADSB	CS
MOL056	3alpha-Hydroxy-5alpha-Androstan-17-One	sodium voltage-gated channel alpha subunit 8	SCN8A	CS
MOL056	3alpha-Hydroxy-5alpha-Androstan-17-One	sodium voltage-gated channel beta subunit 1	SCN1B	CS
MOL056	3alpha-Hydroxy-5alpha-Androstan-17-One	glutamate ionotropic receptor NMDA type subunit 2D	GRIN2D	CS
MOL056	3alpha-Hydroxy-5alpha-Androstan-17-One	Adenosine receptor A1	ADORA1	CS
MOL056	3alpha-Hydroxy-5alpha-Androstan-17-One	transient receptor potential cation channel subfamily M member 8	TRPM8	CS
MOL056	3alpha-Hydroxy-5alpha-Androstan-17-One	oxoglutarate dehydrogenase	OGDH	CS
MOL056	3alpha-Hydroxy-5alpha-Androstan-17-One	Histone deacetylase 2	HDAC2	CS
MOL056	3alpha-Hydroxy-5alpha-Androstan-17-One	glutamate ionotropic receptor NMDA type subunit 1	GRIN1	CS
MOL056	3alpha-Hydroxy-5alpha-Androstan-17-One	transient receptor potential cation channel subfamily A member 1	TRPA1	CS
MOL057	Muscol	transient receptor potential cation channel subfamily V member 3	TRPV3	CS
MOL057	Muscol	opioid receptor kappa 1	OPRK1	CS
MOL057	Muscol	transient receptor potential cation channel subfamily M member 8	TRPM8	CS
MOL057	Muscol	transient receptor potential cation channel subfamily A member 1	TRPA1	CS
MOL057	Muscol	Potassium channel subfamily K member 4	KCNK4	CS
MOL057	Muscol	sodium voltage-gated channel alpha subunit 11	SCN11A	CS
MOL057	Muscol	sodium voltage-gated channel beta subunit 2	SCN2B	CS
MOL057	Muscol	4-aminobutyrate aminotransferase, mitochondrial	ABAT	CS
MOL057	Muscol	sodium voltage-gated channel alpha subunit 1	SCN1A	CS
MOL057	Muscol	sodium voltage-gated channel beta subunit 3	SCN3B	CS
MOL057	Muscol	sodium voltage-gated channel alpha subunit 3	SCN3A	CS
MOL057	Muscol	sodium voltage-gated channel alpha subunit 7	SCN7A	CS
MOL057	Muscol	sodium voltage-gated channel alpha subunit 5	SCN5A	CS
MOL057	Muscol	sodium voltage-gated channel alpha subunit 10	SCN10A	CS
MOL057	Muscol	3-oxo-5-beta-steroid 4-dehydrogenase	AKR1D1	CS
MOL057	Muscol	Succinate-semialdehyde dehydrogenase	ALDH5A1	CS
MOL057	Muscol	sodium voltage-gated channel alpha subunit 2	SCN2A	CS
MOL057	Muscol	Histone deacetylase 9	HDAC9	CS
MOL057	Muscol	tyrosinase	TYR	CS
MOL057	Muscol	sodium voltage-gated channel alpha subunit 9	SCN9A	CS
MOL057	Muscol	sodium voltage-gated channel alpha subunit 4	SCN4A	CS
MOL057	Muscol	sodium voltage-gated channel beta subunit 4	SCN4B	CS
MOL057	Muscol	steroid 5 alpha-reductase 2	SRD5A2	CS
MOL057	Muscol	Short/branched chain specific acyl-CoA dehydrogenase	ACADSB	CS
MOL057	Muscol	sodium voltage-gated channel alpha subunit 8	SCN8A	CS
MOL057	Muscol	sodium voltage-gated channel beta subunit 1	SCN1B	CS
MOL057	Muscol	oxoglutarate dehydrogenase	OGDH	CS
MOL057	Muscol	Histone deacetylase 2	HDAC2	CS
MOL058	Normuscone	sodium voltage-gated channel alpha subunit 11	SCN11A	CS
MOL058	Normuscone	sodium voltage-gated channel beta subunit 2	SCN2B	CS
MOL058	Normuscone	4-aminobutyrate aminotransferase, mitochondrial	ABAT	CS
MOL058	Normuscone	sodium voltage-gated channel alpha subunit 1	SCN1A	CS
MOL058	Normuscone	sodium voltage-gated channel beta subunit 3	SCN3B	CS
MOL058	Normuscone	sodium voltage-gated channel alpha subunit 3	SCN3A	CS
MOL058	Normuscone	sodium voltage-gated channel alpha subunit 7	SCN7A	CS
MOL058	Normuscone	sodium voltage-gated channel alpha subunit 5	SCN5A	CS
MOL058	Normuscone	sodium voltage-gated channel alpha subunit 10	SCN10A	CS
MOL058	Normuscone	3-oxo-5-beta-steroid 4-dehydrogenase	AKR1D1	CS
MOL058	Normuscone	Succinate-semialdehyde dehydrogenase	ALDH5A1	CS
MOL058	Normuscone	sodium voltage-gated channel alpha subunit 2	SCN2A	CS
MOL058	Normuscone	Histone deacetylase 9	HDAC9	CS
MOL058	Normuscone	tyrosinase	TYR	CS
MOL058	Normuscone	sodium voltage-gated channel alpha subunit 9	SCN9A	CS
MOL058	Normuscone	sodium voltage-gated channel alpha subunit 4	SCN4A	CS
MOL058	Normuscone	sodium voltage-gated channel beta subunit 4	SCN4B	CS
MOL058	Normuscone	steroid 5 alpha-reductase 2	SRD5A2	CS
MOL058	Normuscone	Short/branched chain specific acyl-CoA dehydrogenase	ACADSB	CS
MOL058	Normuscone	sodium voltage-gated channel alpha subunit 8	SCN8A	CS
MOL058	Normuscone	sodium voltage-gated channel beta subunit 1	SCN1B	CS
MOL058	Normuscone	oxoglutarate dehydrogenase	OGDH	CS
MOL058	Normuscone	Histone deacetylase 2	HDAC2	CS
MOL059	2,6-Nonamethylene Pyridine	Gamma-aminobutyric acid receptor subunit beta-2	GABRB2	CS
MOL059	2,6-Nonamethylene Pyridine	Gamma-aminobutyric acid receptor subunit beta-3	GABRB3	CS
MOL059	2,6-Nonamethylene Pyridine	Thrombin	F2	CS
MOL059	2,6-Nonamethylene Pyridine	G-protein coupled receptor 27	GPR27	CS
MOL060	5-Cis-Cyclotetradecen-1-One	phosphodiesterase 7B	PDE7B	CS
MOL060	5-Cis-Cyclotetradecen-1-One	phosphodiesterase 5A	PDE5A	CS
MOL060	5-Cis-Cyclotetradecen-1-One	phosphodiesterase 9A	PDE9A	CS
MOL060	5-Cis-Cyclotetradecen-1-One	phosphodiesterase 4A	PDE4A	CS
MOL060	5-Cis-Cyclotetradecen-1-One	ryanodine receptor 1	RYR1	CS
MOL060	5-Cis-Cyclotetradecen-1-One	Steroid 17-alpha-hydroxylase/17	CYP17A1	CS
MOL060	5-Cis-Cyclotetradecen-1-One	phosphodiesterase 3A	PDE3A	CS
MOL060	5-Cis-Cyclotetradecen-1-One	Adenosine receptor A2a	ADORA2A	CS
MOL060	5-Cis-Cyclotetradecen-1-One	Inositol 1,4,5-trisphosphate receptor type 1	ITPR1	CS
MOL060	5-Cis-Cyclotetradecen-1-One	phosphodiesterase 6A	PDE6A	CS
MOL060	5-Cis-Cyclotetradecen-1-One	protein kinase, DNA-activated, catalytic subunit	PRKDC	CS
MOL060	5-Cis-Cyclotetradecen-1-One	phosphatidylinositol-4,5-bisphosphate 3-kinase catalytic subunit delta	PIK3CD	CS
MOL060	5-Cis-Cyclotetradecen-1-One	Estrogen receptor	ESR1	CS
MOL060	5-Cis-Cyclotetradecen-1-One	phosphodiesterase 3B	PDE3B	CS
MOL060	5-Cis-Cyclotetradecen-1-One	phosphogluconate dehydrogenase	PGD	CS
MOL060	5-Cis-Cyclotetradecen-1-One	phosphatidylinositol-4,5-bisphosphate 3-kinase catalytic subunit alpha	PIK3CA	CS
MOL060	5-Cis-Cyclotetradecen-1-One	Adenosine receptor A2b	ADORA2B	CS
MOL060	5-Cis-Cyclotetradecen-1-One	phosphodiesterase 1A	PDE1A	CS
MOL060	5-Cis-Cyclotetradecen-1-One	phosphodiesterase 4D	PDE4D	CS
MOL060	5-Cis-Cyclotetradecen-1-One	Progesterone receptor	PGR	CS
MOL060	5-Cis-Cyclotetradecen-1-One	phosphatidylinositol-4,5-bisphosphate 3-kinase catalytic subunit beta	PIK3CB	CS
MOL060	5-Cis-Cyclotetradecen-1-One	Inositol 1,4,5-trisphosphate receptor type 2	ITPR2	CS
MOL060	5-Cis-Cyclotetradecen-1-One	phosphodiesterase 1B	PDE1B	CS
MOL060	5-Cis-Cyclotetradecen-1-One	opioid receptor kappa 1	OPRK1	CS
MOL060	5-Cis-Cyclotetradecen-1-One	phosphodiesterase 7A	PDE7A	CS
MOL060	5-Cis-Cyclotetradecen-1-One	Inositol 1,4,5-trisphosphate receptor type 3	ITPR3	CS
MOL060	5-Cis-Cyclotetradecen-1-One	DNA polymerase alpha 2, accessory subunit	POLA2	CS
MOL060	5-Cis-Cyclotetradecen-1-One	phosphodiesterase 4C	PDE4C	CS
MOL060	5-Cis-Cyclotetradecen-1-One	phosphodiesterase 10A	PDE10A	CS
MOL060	5-Cis-Cyclotetradecen-1-One	phosphodiesterase 1C	PDE1C	CS
MOL060	5-Cis-Cyclotetradecen-1-One	Serine-protein kinase ATM	ATM	CS
MOL060	5-Cis-Cyclotetradecen-1-One	phosphodiesterase 6B	PDE6B	CS
MOL060	5-Cis-Cyclotetradecen-1-One	phosphodiesterase 4B	PDE4B	CS
MOL060	5-Cis-Cyclotetradecen-1-One	phosphodiesterase 2A	PDE2A	CS
MOL060	5-Cis-Cyclotetradecen-1-One	Adenosine receptor A1	ADORA1	CS
MOL060	5-Cis-Cyclotetradecen-1-One	Aromatase	CYP19A1	CS
MOL060	5-Cis-Cyclotetradecen-1-One	phosphodiesterase 8B	PDE8B	CS
MOL060	5-Cis-Cyclotetradecen-1-One	5'-nucleotidase	NT5E	CS
MOL060	5-Cis-Cyclotetradecen-1-One	Histone deacetylase 2	HDAC2	CS
MOL060	5-Cis-Cyclotetradecen-1-One	phosphodiesterase 6C	PDE6C	CS
MOL060	5-Cis-Cyclotetradecen-1-One	phosphodiesterase 11A	PDE11A	CS
MOL060	5-Cis-Cyclotetradecen-1-One	phosphodiesterase 8A	PDE8A	CS
MOL060	5-Cis-Cyclotetradecen-1-One	Mineralocorticoid receptor	NR3C2	CS
MOL060	5-Cis-Cyclotetradecen-1-One	RAD50 interactor 1	RINT1	CS
MOL060	5-Cis-Cyclotetradecen-1-One	receptor interacting serine/threonine kinase 1	RIPK1	CS
MOL060	5-Cis-Cyclotetradecen-1-One	phosphoinositide-3-kinase regulatory subunit 1	PIK3R1	CS
MOL060	5-Cis-Cyclotetradecen-1-One	Wnt family member 4	WNT4	CS
MOL060	5-Cis-Cyclotetradecen-1-One	tachykinin receptor 2	TACR2	CS
MOL060	5-Cis-Cyclotetradecen-1-One	AMP deaminase 3	AMPD3	CS
MOL060	5-Cis-Cyclotetradecen-1-One	CX3C chemokine receptor 1	CX3CR1	CS
MOL060	5-Cis-Cyclotetradecen-1-One	Adenosine deaminase	ADA	CS
MOL060	5-Cis-Cyclotetradecen-1-One	Huntingtin-associated protein 1	HAP1	CS
MOL060	5-Cis-Cyclotetradecen-1-One	gluconokinase	IDNK	CS
MOL060	5-Cis-Cyclotetradecen-1-One	solute carrier family 8 member A1	SLC8A1	CS
MOL060	5-Cis-Cyclotetradecen-1-One	Coagulation factor VII	F12	CS
MOL060	5-Cis-Cyclotetradecen-1-One	transient receptor potential cation channel subfamily V member 1	TRPV1	CS
MOL060	5-Cis-Cyclotetradecen-1-One	Androgen receptor	AR	CS
MOL060	5-Cis-Cyclotetradecen-1-One	Fatty acid desaturase 2	FADS2	CS
MOL060	5-Cis-Cyclotetradecen-1-One	Fatty acid desaturase 1	FADS1	CS
MOL060	5-Cis-Cyclotetradecen-1-One	Prostaglandin G/H synthase 1	PTGS1	CS
MOL060	5-Cis-Cyclotetradecen-1-One	Prostaglandin G/H synthase 2	PTGS2	CS
MOL060	5-Cis-Cyclotetradecen-1-One	Elongation of very long chain fatty acids protein 4	ELOVL4	CS
